# Supplementary material for: Pathway-specific protein domains are predictive for human diseases
Source: PLoS Comput Biol. 2019 May 10;15(5):e1007052. doi: 10.1371/journal.pcbi.1007052 (PMC6530867; doi:10.1371/journal.pcbi.1007052)
Supplement: S1 Table — (XLSX) [file pcbi.1007052.s004.xlsx]

## Sheet: Sheet1
S1 Table. The list of 49636 associations between 5253 human InterPro domains and 407 GOBP pathways with pathway-specificity (PS) scores
InterproID	DomainName	GO biological process terms	PS
IPR003272	Potassium channel, inwardly rectifying, Kir2.2	potassium ion transport	0.960434
IPR005406	Two pore domain potassium channel, TASK-1	potassium ion transport	0.935842
IPR001779	Two pore domain potassium channel, TWIK-1	potassium ion transport	0.930534
IPR005409	Two pore domain potassium channel, TWIK-2	potassium ion transport	0.930534
IPR008074	Two pore domain potassium channel, TRAAK	potassium ion transport	0.916882
IPR015489	Cadherin 13	cell adhesion	0.91664
IPR008113	Septin 2	cytokinesis	0.896631
IPR008114	Septin 3	cytokinesis	0.896631
IPR016491	Septin	cytokinesis	0.889926
IPR000038	Cell division protein GTP binding	cytokinesis	0.885436
IPR009132	Trace amine receptor	G-protein coupled receptor protein signaling pathway	0.876058
IPR001770	G-protein, gamma subunit	regulation of G-protein coupled receptor protein signaling pathway	0.874147
IPR007273	SCAMP	post-Golgi vesicle-mediated transport	0.867787
IPR021718	Pre-mRNA 3'-end-processing endonuclease polyadenylation factor C-term	snRNA processing	0.862346
IPR008115	Septin 7	cytokinesis	0.8616
IPR001976	Ribosomal protein S24e	translation	0.859977
IPR018098	Ribosomal S24e conserved site	translation	0.859977
IPR002979	Anion exchange protein 3	anion transport	0.859548
IPR009133	Trace amine receptor 1	G-protein coupled receptor protein signaling pathway	0.859503
IPR019464	RNA polymerase II elongation factor ELL	RNA elongation from RNA polymerase II promoter	0.854955
IPR006426	Asparagine synthase, glutamine-hydrolyzing	energy reserve metabolic process	0.846515
IPR003024	Sodium bicarbonate cotransporter	anion transport	0.843946
IPR005486	Glucokinase regulatory, conserved site	energy reserve metabolic process	0.837654
IPR019927	Ribosomal protein L3, bacterial/organelle-type	translation	0.836781
IPR004727	Calcium-activated chloride channel protein	transport	0.835191
IPR013642	Chloride channel calcium-activated	transport	0.835191
IPR015394	Domain of unknown function DUF1973	transport	0.835191
IPR006875	Sarcoglycan complex subunit protein	muscle development	0.835041
IPR017375	Peroxisome assembly protein 12	peroxisome organization and biogenesis	0.833664
IPR001962	Asparagine synthase	energy reserve metabolic process	0.830761
IPR005078	Peptidase C54	proteolysis	0.828124
IPR000647	CTF transcription factor/nuclear factor 1	transcription from RNA polymerase II promoter	0.826568
IPR019548	CTF transcription factor/nuclear factor 1, N-terminal	transcription from RNA polymerase II promoter	0.826568
IPR019739	CTF transcription factor/nuclear factor 1, conserved site	transcription from RNA polymerase II promoter	0.826568
IPR020604	CTF transcription factor/nuclear factor 1, DNA-binding domain	transcription from RNA polymerase II promoter	0.826568
IPR002178	PTS EIIA type-2 domain	anion transport	0.82548
IPR012678	Ribosomal protein L23/L15e core domain	translation	0.819155
IPR013312	G protein-coupled receptor 40-related receptor	G-protein coupled receptor protein signaling pathway	0.817016
IPR013313	GPR40 receptor fatty acid	G-protein coupled receptor protein signaling pathway	0.815027
IPR013025	Ribosomal protein L25/L23	translation	0.814665
IPR003020	Bicarbonate transporter, eukaryotic	anion transport	0.814271
IPR011531	Bicarbonate transporter, C-terminal	anion transport	0.814271
IPR016152	Phosphotransferase/anion transporter	anion transport	0.814271
IPR013769	Band 3 cytoplasmic domain	anion transport	0.813026
IPR012936	Endoplasmic reticulum vesicle transporter, C-terminal	ER to Golgi vesicle-mediated transport	0.811945
IPR002452	Alpha tubulin	cell motility	0.810743
IPR001014	Ribosomal protein L23/L25, conserved site	translation	0.810525
IPR005633	Ribosomal protein L23/L25, N-terminal	translation	0.810525
IPR019985	Ribosomal protein L23	translation	0.810525
IPR005749	Ribosomal protein L15, bacterial-type	translation	0.810214
IPR005122	Uracil-DNA glycosylase-like	base-excision repair	0.809694
IPR002043	Uracil-DNA glycosylase	base-excision repair	0.806847
IPR003310	Thymine-DNA glycosylase	base-excision repair	0.806847
IPR015637	DNA glycosylase, G/T mismatch	base-excision repair	0.806847
IPR018085	Uracil-DNA glycosylase, active site	base-excision repair	0.806847
IPR002454	Gamma tubulin	cell motility	0.806577
IPR000984	G protein-coupled receptor 3	G-protein coupled receptor protein signaling pathway	0.804944
IPR004057	Epsilon tubulin	cell motility	0.803591
IPR010059	Uridine phosphorylase, eukaryotic	nucleobase, nucleoside, nucleotide and nucleic acid metabolic process	0.801521
IPR018016	Nucleoside phosphorylase, conserved site	nucleobase, nucleoside, nucleotide and nucleic acid metabolic process	0.801521
IPR018017	Nucleoside phosphorylase	nucleobase, nucleoside, nucleotide and nucleic acid metabolic process	0.801521
IPR018316	Tubulin/FtsZ, 2-layer sandwich domain	cell motility	0.80087
IPR000217	Tubulin	cell motility	0.80054
IPR008280	Tubulin/FtsZ, C-terminal	cell motility	0.80054
IPR017975	Tubulin, conserved site	cell motility	0.80054
IPR023123	Tubulin, C-terminal	cell motility	0.80054
IPR007274	Ctr copper transporter	copper ion transport	0.798263
IPR001279	Beta-lactamase-like	snRNA processing	0.796848
IPR011108	RNA-metabolising metallo-beta-lactamase	snRNA processing	0.796848
IPR019531	Peroxisomal membrane protein 4	protein targeting to mitochondrion	0.796527
IPR014637	Sorting nexin, Snx5/Snx6 types	endocytosis	0.794531
IPR000806	Rab GDI protein	visual perception	0.7944
IPR002967	Delta tubulin	cell motility	0.793596
IPR002453	Beta tubulin	cell motility	0.789427
IPR013838	Beta tubulin, autoregulation binding site	cell motility	0.789427
IPR003008	Tubulin/FtsZ, GTPase domain	cell motility	0.789014
IPR000439	Ribosomal protein L15e	translation	0.787313
IPR020925	Ribosomal protein L15e, conserved site	translation	0.787313
IPR000597	Ribosomal protein L3	translation	0.786465
IPR019926	Ribosomal protein L3, conserved site	translation	0.786465
IPR014430	Inositolphosphorylceramide-B hydroxylase	lipid metabolic process	0.785021
IPR006984	Protein of unknown function DUF652	mRNA export from nucleus	0.783668
IPR003397	Mitochondrial inner membrane translocase subunit Tim17/Tim22/Tim23/peroxisomal protein PMP24	protein targeting to mitochondrion	0.77942
IPR023302	Peptidase S9A, oligopeptidase, N-terminal	immune response	0.777562
IPR005173	DMRTA motif	male gonad development	0.775603
IPR004962	Mab-21 protein	protein amino acid O-linked glycosylation	0.775364
IPR014190	Leukotriene B4 12-hydroxydehydrogenase/15-oxo-prostaglandin 13-reductase	visual perception	0.772193
IPR014881	Nin one binding (NOB1) Zn-ribbon-like	mRNA export from nucleus	0.770022
IPR017117	D-site 20S pre-rRNA nuclease	mRNA export from nucleus	0.770022
IPR008193	DNA-directed RNA polymerase Rpb11, 13-16kDa subunit, conserved site	transcription from RNA polymerase II promoter	0.768013
IPR003148	Regulator of K+ conductance, N-terminal	potassium ion transport	0.767536
IPR022712	Beta-Casp domain	snRNA processing	0.763332
IPR002668	Na dependent nucleoside transporter	nucleobase, nucleoside, nucleotide and nucleic acid metabolic process	0.753368
IPR008276	Concentrative nucleoside transporter	nucleobase, nucleoside, nucleotide and nucleic acid metabolic process	0.753368
IPR011642	Nucleoside recognition Gate	nucleobase, nucleoside, nucleotide and nucleic acid metabolic process	0.753368
IPR011657	Na dependent nucleoside transporter, C-terminal	nucleobase, nucleoside, nucleotide and nucleic acid metabolic process	0.753368
IPR018270	Concentrative nucleoside transporter, metazoan/bacterial	nucleobase, nucleoside, nucleotide and nucleic acid metabolic process	0.753368
IPR024661	DNA-directed RNA polymerase III, subunit Rpc31	regulation of transcription from RNA polymerase III promoter	0.752934
IPR001347	Sugar isomerase (SIS)	energy reserve metabolic process	0.752108
IPR009025	DNA-directed RNA polymerase, RBP11-like dimerisation domain	transcription from RNA polymerase II promoter	0.751777
IPR011261	DNA-directed RNA polymerase, dimerisation	transcription from RNA polymerase II promoter	0.751777
IPR001717	Anion exchange protein	anion transport	0.750171
IPR018241	Anion exchange, conserved site	anion transport	0.750171
IPR012913	Glucosidase II beta subunit-like	receptor-mediated endocytosis	0.750157
IPR000845	Nucleoside phosphorylase domain	nucleobase, nucleoside, nucleotide and nucleic acid metabolic process	0.746208
IPR006035	Ureohydrolase	nitric oxide biosynthetic process	0.741594
IPR014033	Arginase	nitric oxide biosynthetic process	0.741594
IPR020855	Ureohydrolase, manganese-binding site	nitric oxide biosynthetic process	0.741594
IPR023696	Ureohydrolase domain	nitric oxide biosynthetic process	0.741594
IPR015404	Vps5 C-terminal	endocytosis	0.741282
IPR024678	Serine/threonine-protein kinase OSR1/WNK, CCT domain	protein kinase cascade	0.73791
IPR000101	Gamma-glutamyltranspeptidase	amino acid metabolic process	0.733094
IPR018203	GDP dissociation inhibitor	visual perception	0.732369
IPR004299	Membrane bound O-acyl transferase, MBOAT	cholesterol metabolic process	0.730004
IPR000768	NAD:arginine ADP-ribosyltransferase, ART	protein amino acid ADP-ribosylation	0.729809
IPR020439	Interleukin-15	positive regulation of T cell proliferation	0.727079
IPR020466	Interleukin-15, mammal	positive regulation of T cell proliferation	0.727079
IPR002318	Alanine-tRNA ligase, class IIc	tRNA processing	0.723363
IPR018162	Alanine-tRNA ligase, class IIc, anti-codon-binding domain	tRNA processing	0.723363
IPR023033	Alanine-tRNA ligase, eukaryota/bacteria	tRNA processing	0.723363
IPR018104	Translation initiation factor 1A (eIF-1A), conserved site	translational initiation	0.721051
IPR001514	DNA-directed RNA polymerase, 30-40kDa subunit, conserved site	transcription from RNA polymerase II promoter	0.719305
IPR011262	DNA-directed RNA polymerase, insert domain	transcription from RNA polymerase II promoter	0.719305
IPR011263	DNA-directed RNA polymerase, RpoA/D/Rpb3-type	transcription from RNA polymerase II promoter	0.719305
IPR006845	Pex, N-terminal	peroxisome organization and biogenesis	0.718827
IPR010313	Glycine N-acyltransferase	response to toxin	0.71767
IPR013652	Glycine N-acyltransferase, C-terminal	response to toxin	0.71767
IPR015938	Glycine N-acyltransferase, N-terminal	response to toxin	0.71767
IPR006043	Xanthine/uracil/vitamin C permease	nucleobase, nucleoside, nucleotide and nucleic acid metabolic process	0.716254
IPR001253	Translation initiation factor 1A (eIF-1A)	translational initiation	0.715172
IPR006196	RNA-binding domain, S1, IF1 type	translational initiation	0.715172
IPR000133	ER lumen protein retaining receptor	intracellular protein transport	0.713002
IPR020859	ROC GTPase	apoptosis	0.711447
IPR005855	Glucosamine-fructose-6-phosphate aminotransferase, isomerising	energy reserve metabolic process	0.709334
IPR001275	DM DNA-binding domain	male gonad development	0.707674
IPR005678	Mitochondrial inner membrane translocase complex, subunit Tim17	protein targeting to mitochondrion	0.705303
IPR013698	Squalene epoxidase	induction of apoptosis	0.701887
IPR006985	Receptor activity modifying protein	receptor-mediated endocytosis	0.701717
IPR004529	Phenylalanyl-tRNA synthetase, class IIc, alpha subunit	tRNA processing	0.700899
IPR007576	CITED	regulation of transcription from RNA polymerase II promoter	0.699045
IPR004468	CTP synthase	nucleobase, nucleoside, nucleotide and nucleic acid metabolic process	0.696437
IPR017456	CTP synthase, N-terminal	nucleobase, nucleoside, nucleotide and nucleic acid metabolic process	0.696437
IPR002977	Anion exchange protein 1	anion transport	0.695483
IPR002978	Anion exchange protein 2	anion transport	0.695483
IPR014371	Sterol O-acyltransferase, ACAT/DAG/ARE types	cholesterol metabolic process	0.694887
IPR002483	PWI domain	RNA splicing	0.693371
IPR002060	Squalene/phytoene synthase	ubiquinone biosynthetic process	0.692524
IPR001369	PNP/MTAP phosphorylase	nucleobase, nucleoside, nucleotide and nucleic acid metabolic process	0.690896
IPR010044	Methylthioadenosine phosphorylase (MTAP)	nucleobase, nucleoside, nucleotide and nucleic acid metabolic process	0.690896
IPR011268	Purine nucleoside phosphorylase	nucleobase, nucleoside, nucleotide and nucleic acid metabolic process	0.690896
IPR011270	Purine nucleoside phosphorylase I, inosine/guanosine-specific	nucleobase, nucleoside, nucleotide and nucleic acid metabolic process	0.690896
IPR018099	Purine phosphorylase, family 2, conserved site	nucleobase, nucleoside, nucleotide and nucleic acid metabolic process	0.690896
IPR004666	Ribosomal S6 modification enzyme RimK/Lysine biosynthesis enzyme LysX	synaptic transmission	0.689359
IPR013651	ATP-grasp fold, RimK-type	synaptic transmission	0.689359
IPR011767	Glutaredoxin active site	response to organic substance	0.688386
IPR011899	Glutaredoxin, eukaryotic/virial	response to organic substance	0.688386
IPR014025	Glutaredoxin subgroup	response to organic substance	0.688386
IPR013498	DNA topoisomerase, type IA, zn finger	chromosome organization and biogenesis (sensu Eukaryota)	0.684837
IPR005998	Ribosomal protein L7, eukaryotic	translation	0.683383
IPR012988	Ribosomal protein L30, N-terminal	translation	0.683383
IPR018038	Ribosomal protein L30, conserved site	translation	0.683383
IPR017266	Cyclin-dependent kinase 2-associated protein 2	DNA-dependent DNA replication	0.682952
IPR019187	Cyclin-dependent kinase 2-associated protein	DNA-dependent DNA replication	0.682952
IPR001904	Paxillin	signal complex formation	0.682519
IPR000077	Ribosomal protein L39e	translation	0.681471
IPR020083	Ribosomal protein L39e, conserved site	translation	0.681471
IPR023626	Ribosomal protein L39e domain	translation	0.681471
IPR003199	Choloylglycine hydrolase	ceramide metabolic process	0.68142
IPR016699	Acid ceramidase-like	ceramide metabolic process	0.68142
IPR000687	RIO kinase	chromosome segregation	0.680691
IPR017407	Serine/threonine-protein kinase Rio1	chromosome segregation	0.680691
IPR004811	RelA/SpoT family	visual perception	0.680046
IPR007646	RNA polymerase Rpb2, domain 4	transcription from RNA polymerase II promoter	0.678789
IPR014724	RNA polymerase Rpb2, OB-fold	transcription from RNA polymerase II promoter	0.678789
IPR002848	Translin	DNA recombination	0.678577
IPR016068	Translin, N-terminal	DNA recombination	0.678577
IPR016069	Translin, C-terminal	DNA recombination	0.678577
IPR006449	Farnesyl-diphosphate farnesyltransferase	ubiquinone biosynthetic process	0.677861
IPR019845	Squalene/phytoene synthase, conserved site	ubiquinone biosynthetic process	0.677861
IPR013566	EF hand associated, type-1	apoptosis	0.677248
IPR013567	EF hand associated, type-2	apoptosis	0.677248
IPR020860	MIRO	apoptosis	0.677248
IPR021181	Small GTPase superfamily, mitochondrial rho type	apoptosis	0.677248
IPR007120	DNA-directed RNA polymerase, subunit 2, domain 6	transcription from RNA polymerase II promoter	0.677109
IPR007121	RNA polymerase, beta subunit, conserved site	transcription from RNA polymerase II promoter	0.677109
IPR007641	RNA polymerase Rpb2, domain 7	transcription from RNA polymerase II promoter	0.677109
IPR007642	RNA polymerase Rpb2, domain 2	transcription from RNA polymerase II promoter	0.677109
IPR007644	RNA polymerase, beta subunit, protrusion	transcription from RNA polymerase II promoter	0.677109
IPR007645	RNA polymerase Rpb2, domain 3	transcription from RNA polymerase II promoter	0.677109
IPR007647	RNA polymerase Rpb2, domain 5	transcription from RNA polymerase II promoter	0.677109
IPR015712	DNA-directed RNA polymerase, subunit 2	transcription from RNA polymerase II promoter	0.677109
IPR002051	Haem oxygenase	positive regulation of I-kappaB kinase/NF-kappaB cascade	0.675607
IPR016053	Haem oxygenase-like	positive regulation of I-kappaB kinase/NF-kappaB cascade	0.675607
IPR016084	Haem oxygenase-like, multi-helical	positive regulation of I-kappaB kinase/NF-kappaB cascade	0.675607
IPR018207	Haem oxygenase conserved site	positive regulation of I-kappaB kinase/NF-kappaB cascade	0.675607
IPR002133	S-adenosylmethionine synthetase	amino acid metabolic process	0.675519
IPR022628	S-adenosylmethionine synthetase, N-terminal	amino acid metabolic process	0.675519
IPR022629	S-adenosylmethionine synthetase, central domain	amino acid metabolic process	0.675519
IPR022630	S-adenosylmethionine synthetase, C-terminal	amino acid metabolic process	0.675519
IPR022631	S-adenosylmethionine synthetase, conserved site	amino acid metabolic process	0.675519
IPR022636	S-adenosylmethionine synthetase superfamily	amino acid metabolic process	0.675519
IPR009674	RNA polymerase I, Rpa2 specific	transcription from RNA polymerase II promoter	0.675429
IPR001326	Translation elongation factor EF1B, beta/delta chains, conserved site	positive regulation of I-kappaB kinase/NF-kappaB cascade	0.674797
IPR014038	Translation elongation factor EF1B, beta/delta subunit, guanine nucleotide exchange	positive regulation of I-kappaB kinase/NF-kappaB cascade	0.674797
IPR018940	Elongation factor 1 beta central acidic region, eukaryote	positive regulation of I-kappaB kinase/NF-kappaB cascade	0.674797
IPR021131	Ribosomal protein L18e/L15P	translation	0.674755
IPR001044	XPG/Rad2 endonuclease, eukaryotes	DNA recombination	0.67474
IPR015904	Sulphide quinone-reductase	induction of apoptosis	0.674439
IPR005809	Succinyl-CoA synthetase, beta subunit	synaptic transmission	0.674184
IPR005811	ATP-citrate lyase/succinyl-CoA ligase	synaptic transmission	0.674184
IPR013650	ATP-grasp fold, succinyl-CoA synthetase-type	synaptic transmission	0.674184
IPR016102	Succinyl-CoA synthetase-like	synaptic transmission	0.674184
IPR017866	Succinyl-CoA synthetase, beta subunit, conserved site	synaptic transmission	0.674184
IPR001563	Peptidase S10, serine carboxypeptidase	intracellular protein transport	0.674179
IPR018202	Peptidase S10, serine carboxypeptidase, active site	intracellular protein transport	0.674179
IPR023426	Flap structure-specific endonuclease	DNA recombination	0.673962
IPR001792	Acylphosphatase-like	phosphate metabolic process	0.673511
IPR017968	Acylphosphatase, conserved site	phosphate metabolic process	0.673511
IPR020456	Acylphosphatase	phosphate metabolic process	0.673511
IPR000723	G protein-coupled receptor 3/6/12 orphan	G-protein coupled receptor protein signaling pathway	0.673471
IPR018103	Translationally controlled tumour protein, conserved site	anti-apoptosis	0.67333
IPR018105	Translationally controlled tumour protein	anti-apoptosis	0.67333
IPR013680	Voltage-dependent calcium channel, alpha-2/delta subunit, conserved region	calcium ion transport	0.673019
IPR002792	TRAM domain	negative regulation of cyclin-dependent protein kinase activity	0.672598
IPR005839	Methylthiotransferase	negative regulation of cyclin-dependent protein kinase activity	0.672598
IPR006466	MiaB-like tRNA modifying enzyme, archaeal-type	negative regulation of cyclin-dependent protein kinase activity	0.672598
IPR013848	Methylthiotransferase, N-terminal	negative regulation of cyclin-dependent protein kinase activity	0.672598
IPR020612	Methylthiotransferase, conserved site	negative regulation of cyclin-dependent protein kinase activity	0.672598
IPR023970	Methylthiotransferase/radical SAM-type protein	negative regulation of cyclin-dependent protein kinase activity	0.672598
IPR004536	Selenide water dikinase	protein modification	0.672405
IPR000235	Ribosomal protein S5/S7	translation	0.672172
IPR023798	Ribosomal protein S7 domain	translation	0.672172
IPR008376	Synembryn	regulation of G-protein coupled receptor protein signaling pathway	0.671933
IPR019318	Guanine nucleotide exchange factor, Ric8	regulation of G-protein coupled receptor protein signaling pathway	0.671933
IPR007577	Glycosyltransferase, DXD sugar-binding motif	carbohydrate metabolic process	0.671776
IPR007652	Alpha 1,4-glycosyltransferase domain	carbohydrate metabolic process	0.671776
IPR018934	RIO-like kinase	chromosome segregation	0.671695
IPR018935	RIO kinase, conserved site	chromosome segregation	0.671695
IPR014893	Ku, C-terminal	positive regulation of transcription, DNA-dependent	0.671137
IPR024193	Ku80	positive regulation of transcription, DNA-dependent	0.671137
IPR001529	DNA-directed RNA polymerase, M/15kDa subunit	transcription from RNA polymerase II promoter	0.671085
IPR001747	Lipid transport protein, N-terminal	lipid metabolic process	0.670891
IPR009454	Lipid transport, open beta-sheet	lipid metabolic process	0.670891
IPR011030	Vitellinogen, superhelical	lipid metabolic process	0.670891
IPR015255	Vitellinogen, open beta-sheet	lipid metabolic process	0.670891
IPR015816	Vitellinogen, beta-sheet N-terminal	lipid metabolic process	0.670891
IPR015817	Vitellinogen, open beta-sheet, subdomain 1	lipid metabolic process	0.670891
IPR015818	Vitellinogen, open beta-sheet, subdomain 2	lipid metabolic process	0.670891
IPR015819	Lipid transport protein, beta-sheet shell	lipid metabolic process	0.670891
IPR022176	Apolipoprotein B100 C-terminal	lipid metabolic process	0.670891
IPR001703	Alpha-fetoprotein	transport	0.670824
IPR021177	Serum albumin/Alpha-fetoprotein	transport	0.670824
IPR008949	Terpenoid synthase	ubiquinone biosynthetic process	0.670702
IPR001738	Rab escort (choroideraemia) protein	visual perception	0.670337
IPR016664	Rab protein geranylgeranyltransferase component A, eukaryota	visual perception	0.670337
IPR010708	5'(3')-deoxyribonucleotidase	DNA replication	0.670317
IPR000749	ATP:guanido phosphotransferase	muscle contraction	0.670258
IPR006095	Glutamate/phenylalanine/leucine/valine dehydrogenase	electron transport	0.670185
IPR006096	Glutamate/phenylalanine/leucine/valine dehydrogenase, C-terminal	electron transport	0.670185
IPR006097	Glutamate/phenylalanine/leucine/valine dehydrogenase, dimerisation domain	electron transport	0.670185
IPR004790	Isocitrate dehydrogenase NADP-dependent	carbohydrate metabolic process	0.67012
IPR002136	Ribosomal protein L4/L1e	translation	0.669499
IPR013005	Ribosomal protein L4/L1e, bacterial-type	translation	0.669499
IPR023574	Ribosomal protein L4 domain	translation	0.669499
IPR002218	Glucose-inhibited division protein A-related	induction of apoptosis	0.669414
IPR020595	Glucose-inhibited division protein A-related, conserved site	induction of apoptosis	0.669414
IPR002143	Ribosomal protein L1	anatomical structure morphogenesis	0.668855
IPR015098	EBP50, C-terminal	protein complex assembly	0.667886
IPR017300	Na(+)/H(+) exchange regulatory cofactor NHE-RF	protein complex assembly	0.667886
IPR000264	ALB/AFP/VDB	transport	0.667809
IPR014760	Serum albumin, N-terminal	transport	0.667809
IPR020857	Serum albumin, conserved site	transport	0.667809
IPR020858	Serum albumin-like	transport	0.667809
IPR024783	Transducer of regulated CREB activity, N-terminal	positive regulation of transcription from RNA polymerase II promoter	0.667169
IPR024784	Transducer of regulated CREB activity, middle domain	positive regulation of transcription from RNA polymerase II promoter	0.667169
IPR024785	Transducer of regulated CREB activity, C-terminal	positive regulation of transcription from RNA polymerase II promoter	0.667169
IPR024786	Transducer of regulated CREB activity	positive regulation of transcription from RNA polymerase II promoter	0.667169
IPR005065	Platelet-activating factor acetylhydrolase	inflammatory response	0.667035
IPR016715	PAF acetylhydrolase	inflammatory response	0.667035
IPR001439	Hyaluronidase PH20	carbohydrate metabolic process	0.6666
IPR012164	DNA-directed RNA polymerase, subunit C11/M/9	transcription from RNA polymerase II promoter	0.666488
IPR019761	DNA-directed RNA polymerase M, 15kDa subunit, conserved site	transcription from RNA polymerase II promoter	0.666488
IPR006076	FAD dependent oxidoreductase	electron transport	0.666456
IPR006181	D-amino acid oxidase, conserved site	electron transport	0.666456
IPR023209	D-amino-acid oxidase	electron transport	0.666456
IPR007213	Leucine carboxyl methyltransferase	protein modification	0.66627
IPR021121	Leucine carboxyl methyltransferase, eukaryotic	protein modification	0.66627
IPR014746	Glutamine synthetase/guanido kinase, catalytic domain	muscle contraction	0.666075
IPR022413	ATP:guanido phosphotransferase, N-terminal	muscle contraction	0.666075
IPR022414	ATP:guanido phosphotransferase, catalytic domain	muscle contraction	0.666075
IPR022415	ATP:guanido phosphotransferase active site	muscle contraction	0.666075
IPR003980	Histamine H3 receptor	G-protein signaling, coupled to cyclic nucleotide second messenger	0.665655
IPR001612	Caveolin	muscle development	0.664636
IPR018361	Caveolin, conserved site	muscle development	0.664636
IPR004768	Oligopeptide transporter	digestion	0.664562
IPR010597	Centrosomal protein 57kDa	fibroblast growth factor receptor signaling pathway	0.664407
IPR002298	DNA polymerase A	DNA repair	0.664365
IPR024141	Superoxide dismutase (Cu/Zn), extracellular	nervous system development	0.663809
IPR019805	Heat shock protein Hsp90, conserved site	anti-apoptosis	0.663705
IPR001232	SKP1 component	regulation of transcription from RNA polymerase II promoter	0.662737
IPR016072	SKP1 component, dimerisation	regulation of transcription from RNA polymerase II promoter	0.662737
IPR016073	SKP1 component, POZ domain	regulation of transcription from RNA polymerase II promoter	0.662737
IPR016897	E3 ubiquitin ligase, SCF complex, Skp subunit	regulation of transcription from RNA polymerase II promoter	0.662737
IPR015285	RIO2 kinase, winged helix, N-terminal	chromosome segregation	0.662699
IPR015504	Caveolin-1	muscle development	0.662191
IPR016094	Ribosomal protein L1, 2-layer alpha/beta-sandwich	anatomical structure morphogenesis	0.662043
IPR016095	Ribosomal protein L1, 3-layer alpha/beta-sandwich	anatomical structure morphogenesis	0.662043
IPR023674	Ribosomal protein L1, superfamily	anatomical structure morphogenesis	0.662043
IPR015868	Glutaminase	amino acid metabolic process	0.661826
IPR000454	ATPase, F0 complex, subunit C	proton transport	0.661782
IPR020537	ATPase, F0 complex, subunit C, DCCD-binding site	proton transport	0.661782
IPR000213	Vitamin D-binding protein	transport	0.661779
IPR015247	Vitamin D binding protein, domain III	transport	0.661779
IPR011603	2-oxoglutarate dehydrogenase, E1 component	generation of precursor metabolites and energy	0.661716
IPR005329	Sorting nexin, N-terminal	endocytosis	0.661407
IPR001098	DNA-directed DNA polymerase, family A, palm domain	DNA repair	0.661181
IPR001078	2-oxoacid dehydrogenase acyltransferase, catalytic domain	generation of precursor metabolites and energy	0.661119
IPR004167	E3 binding	generation of precursor metabolites and energy	0.661119
IPR023213	Chloramphenicol acetyltransferase-like domain	generation of precursor metabolites and energy	0.661119
IPR008199	Neuromedin U	digestion	0.661087
IPR018070	Neuromedin U, amidation site	digestion	0.661087
IPR016615	Ubiquitin thioesterase Otubain	negative regulation of I-kappaB kinase/NF-kappaB cascade	0.660777
IPR019400	Peptidase C65, otubain	negative regulation of I-kappaB kinase/NF-kappaB cascade	0.660777
IPR006257	Dihydrolipoyllysine-residue acetyltransferase component of pyruvate dehydrogenase complex	generation of precursor metabolites and energy	0.66005
IPR015761	Lipoamide Acyltransferase	generation of precursor metabolites and energy	0.66005
IPR001614	Myelin proteolipid protein PLP	synaptic transmission	0.65995
IPR018237	Myelin proteolipid protein PLP, conserved site	synaptic transmission	0.65995
IPR004887	Glutathione synthase, substrate-binding, eukaryotic	synaptic transmission	0.659929
IPR005615	Glutathione synthase, eukaryotic	synaptic transmission	0.659929
IPR014042	Glutathione synthase, alpha-helical, eukaryotic	synaptic transmission	0.659929
IPR014049	Glutathione synthase, N-terminal, eukaryotic	synaptic transmission	0.659929
IPR000092	Polyprenyl synthetase	ubiquinone biosynthetic process	0.659791
IPR009607	Enhancer of polycomb, C-terminal	transcription	0.659771
IPR012956	CARG-binding factor, N-terminal	RNA processing	0.659445
IPR001404	Heat shock protein Hsp90 family	anti-apoptosis	0.659428
IPR020575	Heat shock protein Hsp90, N-terminal	anti-apoptosis	0.659428
IPR000842	Phosphoribosyl pyrophosphate synthetase, conserved site	nervous system development	0.658566
IPR016082	Ribosomal protein L30, ferredoxin-like fold domain	translation	0.658544
IPR002691	LIM-domain binding protein	negative regulation of transcription, DNA-dependent	0.658249
IPR002297	DNA-directed DNA-polymerase, family A, mitochondria	DNA repair	0.657997
IPR016265	DNA-directed DNA polymerase, family A, mitochondria, subgroup	DNA repair	0.657997
IPR019760	DNA-directed DNA polymerase, family A, conserved site	DNA repair	0.657997
IPR004139	Glycosyl transferase, family 13	carbohydrate metabolic process	0.657348
IPR008631	Glycogen synthase	generation of precursor metabolites and energy	0.65606
IPR018456	PTR2 family proton/oligopeptide symporter, conserved site	digestion	0.65585
IPR005062	SAC3/GANP/Nin1/mts3/eIF-3 p25	DNA replication	0.655651
IPR010073	Phosphoribosylformylglycinamidine synthase	protein modification	0.655634
IPR005599	GPI mannosyltransferase	GPI anchor biosynthetic process	0.6556
IPR004856	Glycosyl transferase, ALG6/ALG8	protein amino acid N-linked glycosylation	0.655407
IPR006818	Histone chaperone, ASF1-like	DNA repair	0.655402
IPR005879	Ribosomal protein L1, mitochondrial	anatomical structure morphogenesis	0.655231
IPR024663	Ribosomal protein L1, chordata	anatomical structure morphogenesis	0.655231
IPR018791	UV radiation resistance protein/autophagy-related protein 14	DNA repair	0.655008
IPR003327	Leucine zipper, Myc	regulation of transcription from RNA polymerase II promoter	0.65495
IPR005484	Ribosomal protein L18/L5	translation	0.65478
IPR007940	SH3-binding 5	intracellular signaling cascade	0.654731
IPR010793	Ribosomal protein L37/S30	apoptosis	0.654645
IPR001533	Transcriptional coactivator/pterin dehydratase	positive regulation of transcription, DNA-dependent	0.654566
IPR004122	Barrier- to-autointegration factor, BAF	response to virus	0.654251
IPR007905	Emopamil-binding	skeletal development	0.65418
IPR006042	Xanthine/uracil permease	nucleobase, nucleoside, nucleotide and nucleic acid metabolic process	0.654161
IPR006608	Domain of unknown function DM14	positive regulation of I-kappaB kinase/NF-kappaB cascade	0.654158
IPR000266	Ribosomal protein S17	translation	0.654103
IPR004010	Cache domain	calcium ion transport	0.654073
IPR013608	VWA N-terminal	calcium ion transport	0.654073
IPR009151	Basigin	cell surface receptor linked signal transduction	0.65406
IPR008162	Inorganic pyrophosphatase	phosphate metabolic process	0.65373
IPR021922	Protein of unknown function DUF3534	protein complex assembly	0.653676
IPR017997	Vinculin	intercellular junction assembly	0.653452
IPR009684	Proteinase inhibitor I47, latexin	negative regulation of cell proliferation	0.653407
IPR008853	TMEM9	positive regulation of I-kappaB kinase/NF-kappaB cascade	0.6534
IPR019325	NEDD4/BSD2	positive regulation of I-kappaB kinase/NF-kappaB cascade	0.6534
IPR002188	P2Y5 purinoceptor	G-protein coupled receptor protein signaling pathway	0.653354
IPR003909	G protein-coupled receptor 37 orphan	G-protein coupled receptor protein signaling pathway	0.653354
IPR014472	Choline/ethanolamine phosphotransferase	lipid metabolic process	0.653166
IPR011323	Mss4/translationally controlled tumour-associated TCTP	anti-apoptosis	0.653095
IPR007635	Tis11B-like protein, N-terminal	cell proliferation	0.653027
IPR003193	ADP-ribosyl cyclase (CD38/157)	multicellular organismal development	0.652988
IPR003195	Transcription initiation factor IID, 18kDa subunit	regulation of transcription from RNA polymerase II promoter	0.652919
IPR001588	Casein, alpha/beta	calcium ion transport	0.652878
IPR006952	Retinal cGMP phosphodiesterase, gamma subunit	visual perception	0.652867
IPR000615	Bestrophin	visual perception	0.652866
IPR021134	Bestrophin/UPF0187	visual perception	0.652866
IPR014811	Domain of unknown function DUF1785	regulation of translational initiation	0.65279
IPR008429	Cleft lip and palate transmembrane 1	multicellular organismal development	0.652657
IPR019139	Leucine-rich repeat flightless-interacting protein	regulation of transcription from RNA polymerase II promoter	0.652396
IPR020430	Brain-derived neurotrophic factor	cell-cell signaling	0.652115
IPR020432	Neurotrophin-4	cell-cell signaling	0.652115
IPR009904	Insulin-induced protein	cell proliferation	0.652026
IPR024644	Interferon-induced protein 44 family	response to virus	0.651792
IPR023217	Mucin-1	visual perception	0.651722
IPR005722	ATPase, F1 complex, beta subunit	sensory perception of sound	0.651507
IPR009786	Spot 14 family	lipid metabolic process	0.651399
IPR009465	Spondin, N-terminal	axon guidance	0.651306
IPR002072	Nerve growth factor-related	cell-cell signaling	0.651144
IPR019846	Nerve growth factor conserved site	cell-cell signaling	0.651144
IPR020408	Nerve growth factor-like	cell-cell signaling	0.651144
IPR019339	CBF1-interacting co-repressor CIR, N-terminal domain	negative regulation of transcription, DNA-dependent	0.651137
IPR022209	Pre-mRNA splicing factor	negative regulation of transcription, DNA-dependent	0.651137
IPR001915	Peptidase M48	proteolysis	0.65072
IPR007135	Autophagy-related protein 3	protein ubiquitination	0.650674
IPR024034	ATPase, F1 complex beta subunit/V1 complex, C-terminal	sensory perception of sound	0.650483
IPR018118	ATPase, F1/A1 complex, alpha/beta subunit, N-terminal	sensory perception of sound	0.650465
IPR005294	ATPase, F1 complex, alpha subunit	sensory perception of sound	0.650427
IPR023366	ATPase, F1/A1 complex, alpha subunit, N-terminal	sensory perception of sound	0.650427
IPR018064	Metallothionein, vertebrate, metal binding site	cell proliferation	0.649838
IPR001504	Bradykinin receptor B2	elevation of cytosolic calcium ion concentration	0.649692
IPR007668	RFX1 transcription activation region	immune response	0.649568
IPR005725	ATPase, V1 complex, subunit A	sensory perception of sound	0.64946
IPR022878	V-type ATP synthase catalytic subunit A/alpha	sensory perception of sound	0.64946
IPR020425	Nerve growth factor, beta subunit	cell-cell signaling	0.649203
IPR020437	Nerve growth factor, beta subunit, mammalian	cell-cell signaling	0.649203
IPR000006	Metallothionein, vertebrate	cell proliferation	0.648747
IPR003019	Metallothionein superfamily, eukaryotic	cell proliferation	0.648747
IPR017854	Metallothionein domain	cell proliferation	0.648747
IPR023587	Metallothionein domain, vertebrate	cell proliferation	0.648747
IPR023058	Peptidyl-prolyl cis-trans isomerase, PpiC-type, conserved site	protein folding	0.648045
IPR021910	Protein of unknown function DUF3522	cell-matrix adhesion	0.647619
IPR013272	YL1 nuclear, C-terminal	negative regulation of transcription from RNA polymerase II promoter	0.647265
IPR009145	U2 auxiliary factor small subunit	RNA splicing	0.647123
IPR002624	Deoxynucleoside kinase	nucleobase, nucleoside, nucleotide and nucleic acid metabolic process	0.64712
IPR004908	ATPase, V1 complex, subunit H	endocytosis	0.646047
IPR015674	Gastrin releasing peptide	cell-cell signaling	0.645861
IPR017993	Atrophin-1	NLS-bearing substrate import into nucleus	0.645826
IPR013886	PI31 proteasome regulator	ubiquitin-dependent protein catabolic process	0.645452
IPR015639	Ninjurin1	nervous system development	0.645072
IPR017987	Wilm's tumour protein	sensory perception of sound	0.644888
IPR001077	O-methyltransferase, family 2	translation	0.643937
IPR003697	Maf-like protein	translation	0.643937
IPR005027	Glycosyl transferase, family 43	carbohydrate metabolic process	0.64365
IPR020556	Amidase, conserved site	fatty acid metabolic process	0.643639
IPR002728	Diphthamide synthesis, DPH1/DPH2	translation	0.643432
IPR010014	Diphthamide synthesis DHP2, eukaryotic	translation	0.643432
IPR008673	Microfibril-associated glycoprotein	proteolysis	0.642855
IPR001084	Microtubule associated proteins, tubulin-binding repeat	microtubule cytoskeleton organization and biogenesis	0.64283
IPR015012	Phenylalanine zipper	intracellular signaling cascade	0.642767
IPR002993	Ornithine decarboxylase antizyme	spermatogenesis	0.642475
IPR016659	Transcription factor II-I	transcription initiation from RNA polymerase II promoter	0.642428
IPR000814	TATA-box binding protein	transcription initiation from RNA polymerase II promoter	0.642346
IPR019818	Isocitrate/isopropylmalate dehydrogenase, conserved site	carbohydrate metabolic process	0.642236
IPR024084	Isopropylmalate dehydrogenase-like domain	carbohydrate metabolic process	0.642236
IPR003016	2-oxo acid dehydrogenase, lipoyl-binding site	generation of precursor metabolites and energy	0.641876
IPR007943	Aspartyl beta-hydroxylase/Triadin domain	muscle contraction	0.641486
IPR010798	Triadin	muscle contraction	0.641486
IPR016352	Small leucine-rich proteoglycan, class I, decorin/asporin/byglycan	organ morphogenesis	0.640866
IPR004965	Paralemmin	cell motility	0.640594
IPR000096	Serum amyloid A protein	elevation of cytosolic calcium ion concentration	0.640561
IPR004269	Folate receptor	receptor-mediated endocytosis	0.640496
IPR012852	Coiled-coil transcriptional coactivator-like	anti-apoptosis	0.640188
IPR006695	CENP-B, N-terminal DNA-binding	central nervous system development	0.64009
IPR016266	DNA polymerase epsilon, subunit B	DNA replication	0.639497
IPR024639	DNA polymerase epsilon subunit B, N-terminal	DNA replication	0.639497
IPR004294	Carotenoid oxygenase	visual perception	0.639166
IPR009431	Calcyon neuron-specific vesicular protein	synaptic transmission	0.639138
IPR018212	Sodium/solute symporter, conserved site	carbohydrate metabolic process	0.639081
IPR008862	T-complex 11	multicellular organismal development	0.638967
IPR014717	Translation elongation factor EF1B/ribosomal protein S6	positive regulation of I-kappaB kinase/NF-kappaB cascade	0.638639
IPR011685	LETM1-like	multicellular organismal development	0.638217
IPR001548	Peptidase M2, peptidyl-dipeptidase A	proteolysis	0.63694
IPR015115	Centromere protein CENP-B, dimerisation domain	central nervous system development	0.636095
IPR002211	Lymphocyte-specific protein	cell motility	0.635861
IPR015828	NADH:ubiquinone oxidoreductase, 42kDa subunit	nucleobase, nucleoside, nucleotide and nucleic acid metabolic process	0.635682
IPR007803	Aspartyl/Asparaginyl beta-hydroxylase	muscle contraction	0.635507
IPR009089	DNA double-strand break repair and VJ recombination XRCC4, N-terminal	DNA recombination	0.635266
IPR015381	XLF/Cernunnos	DNA recombination	0.635266
IPR012338	Beta-lactamase/transpeptidase-like	amino acid metabolic process	0.635235
IPR003953	FAD binding domain	electron transport	0.635177
IPR005395	Neuropeptide FF receptor family	G-protein coupled receptor protein signaling pathway	0.635039
IPR005396	Neuropeptide FF receptor, type 1	G-protein coupled receptor protein signaling pathway	0.635039
IPR000109	Proton-dependent oligopeptide transporter family	digestion	0.634515
IPR007286	EAP30	regulation of transcription from RNA polymerase II promoter	0.633979
IPR021648	Vacuolar protein sorting protein 36, GLUE domain	regulation of transcription from RNA polymerase II promoter	0.633979
IPR002175	Endothelin receptor A	negative regulation of adenylate cyclase activity	0.633929
IPR000915	60S ribosomal protein L6E	translation	0.633833
IPR005568	Ribosomal protein L6, N-terminal	translation	0.633833
IPR001804	Isocitrate and isopropylmalate dehydrogenases family	carbohydrate metabolic process	0.632942
IPR004434	Isocitrate dehydrogenase NAD-dependent	carbohydrate metabolic process	0.632942
IPR007515	Mss4	anti-apoptosis	0.63286
IPR006329	AMP deaminase	antimicrobial humoral response (sensu Vertebrata)	0.632794
IPR006650	Adenosine/AMP deaminase active site	antimicrobial humoral response (sensu Vertebrata)	0.632794
IPR013055	Tachykinin/Neurokinin-like, conserved site	pregnancy	0.632702
IPR015517	Cytidine deaminase	negative regulation of cell growth	0.631538
IPR000120	Amidase	fatty acid metabolic process	0.63148
IPR023631	Amidase signature domain	fatty acid metabolic process	0.63148
IPR002818	ThiJ/PfpI	Ras protein signal transduction	0.631436
IPR006933	HAP1, N-terminal	synaptic transmission	0.630778
IPR022154	Trafficking kinesin-binding protein domain	synaptic transmission	0.630778
IPR005612	CCAAT-binding factor	transcription from RNA polymerase II promoter	0.630391
IPR001063	Ribosomal protein L22/L17	positive regulation of I-kappaB kinase/NF-kappaB cascade	0.629927
IPR005727	Ribosomal protein L22, bacterial/chloroplast-type	positive regulation of I-kappaB kinase/NF-kappaB cascade	0.629927
IPR004875	DDE superfamily endonuclease, CENP-B-like	central nervous system development	0.629151
IPR006600	HTH CenpB-type DNA-binding domain	central nervous system development	0.628992
IPR018155	Hyaluronidase	carbohydrate metabolic process	0.628432
IPR009729	Galactose-3-O-sulfotransferase	protein amino acid N-linked glycosylation	0.627927
IPR005946	Ribose-phosphate diphosphokinase	nervous system development	0.627831
IPR019900	Sodium/solute symporter, subgroup	carbohydrate metabolic process	0.627082
IPR008477	Protein of unknown function DUF758	anti-apoptosis	0.627073
IPR001537	tRNA/rRNA methyltransferase, SpoU	regulation of transcription from RNA polymerase II promoter	0.626943
IPR013123	RNA 2-O ribose methyltransferase, substrate binding	regulation of transcription from RNA polymerase II promoter	0.626943
IPR004240	Nonaspanin (TM9SF)	transport	0.626866
IPR003162	Transcription initiation factor TAFII31	transcription from RNA polymerase II promoter	0.626305
IPR006993	SH3-binding, glutamic acid-rich protein	protein complex assembly	0.626261
IPR005033	YEATS	transcription from RNA polymerase II promoter	0.625863
IPR003377	Cornichon	immune response	0.625793
IPR013243	SCA7 domain	visual perception	0.62577
IPR007513	Uncharacterised protein family SERF	nervous system development	0.625145
IPR002573	Choline/ethanolamine kinase	lipid metabolic process	0.62468
IPR007177	Domain of unknown function DUF367	response to virus	0.624649
IPR022968	Ribosome biogenesis protein	response to virus	0.624649
IPR013290	Myeloid transforming gene on chromosome 8 (MTG8)	cell proliferation	0.62462
IPR006167	DNA repair protein	nucleotide-excision repair	0.624216
IPR004441	RNA methyltransferase TrmH family	regulation of transcription from RNA polymerase II promoter	0.623871
IPR018154	TLV/ENV coat polyprotein	anatomical structure morphogenesis	0.623864
IPR002344	Lupus La protein	male gonad development	0.622393
IPR006630	RNA-binding protein Lupus La	male gonad development	0.622393
IPR011501	Nucleolar complex-associated	transcription from RNA polymerase II promoter	0.622206
IPR016903	Nucleolar complex-associated protein 3	transcription from RNA polymerase II promoter	0.622206
IPR000147	Angiotensin II receptor type 2	elevation of cytosolic calcium ion concentration	0.622204
IPR001613	Flavin amine oxidase	behavior	0.6214
IPR007904	APOBEC-like, C-terminal	lipid metabolic process	0.621299
IPR024117	Enhancing lycopene biosynthesis protein 2/ES1	Ras protein signal transduction	0.621188
IPR023258	Placentin	pregnancy	0.620927
IPR001578	Peptidase C12, ubiquitin carboxyl-terminal hydrolase 1	negative regulation of cell proliferation	0.620785
IPR019143	JNK/Rab-associated protein-1, N-terminal	spermatogenesis	0.62003
IPR010508	Domain of unknown function DUF1088	cellular defense response	0.619759
IPR017446	Polyprenyl synthetase-related	ubiquinone biosynthetic process	0.61974
IPR004412	Glutamyl-tRNA(Gln) amidotransferase A subunit	fatty acid metabolic process	0.619322
IPR002327	Cytochrome c, class IA/ IB	actin cytoskeleton organization and biogenesis	0.617417
IPR003088	Cytochrome c domain	actin cytoskeleton organization and biogenesis	0.617417
IPR000462	CDP-alcohol phosphatidyltransferase	lipid metabolic process	0.617269
IPR004279	Perilipin	vesicle-mediated transport	0.616983
IPR007848	Methyltransferase small domain	cell proliferation	0.616697
IPR021563	Rab interacting lysosomal protein	spermatogenesis	0.615997
IPR004519	DNA-directed RNA polymerase, subunit E/RPC8	transcription from RNA polymerase II promoter	0.615989
IPR013238	RNA polymerase III, subunit Rpc25	transcription from RNA polymerase II promoter	0.615989
IPR001734	Sodium/solute symporter	carbohydrate metabolic process	0.615656
IPR004104	Oxidoreductase, C-terminal	carbohydrate metabolic process	0.615104
IPR005720	Dihydroorotate dehydrogenase domain	response to virus	0.614565
IPR012135	Dihydroorotate dehydrogenase, class 1/ 2	response to virus	0.614565
IPR007603	Choline transporter-like	positive regulation of I-kappaB kinase/NF-kappaB cascade	0.613523
IPR002204	3-hydroxyisobutyrate dehydrogenase-related, conserved site	electron transport	0.61172
IPR011548	3-hydroxyisobutyrate dehydrogenase	electron transport	0.61172
IPR013158	APOBEC-like, N-terminal	lipid metabolic process	0.610383
IPR003191	Guanylate-binding protein, C-terminal	immune response	0.609893
IPR004559	Coproporphyrinogen III oxidase, oxygen-independent related	negative regulation of cyclin-dependent protein kinase activity	0.609512
IPR010723	HemN, C-terminal domain	negative regulation of cyclin-dependent protein kinase activity	0.609512
IPR012294	Transcription factor TFIID, C-terminal/DNA glycosylase, N-terminal	transcription initiation from RNA polymerase II promoter	0.609497
IPR017390	Ubiquitinyl hydrolase, UCH37 type	negative regulation of cell proliferation	0.609437
IPR000046	Neurokinin NK1 receptor	muscle contraction	0.609392
IPR015249	Biliverdin reductase, catalytic	carbohydrate metabolic process	0.609192
IPR017094	Biliverdin reductase A	carbohydrate metabolic process	0.609192
IPR001466	Beta-lactamase-related	amino acid metabolic process	0.608645
IPR020989	Histone-arginine methyltransferase CARM1, N-terminal	cell proliferation	0.608123
IPR007259	Spc97/Spc98	protein complex assembly	0.607762
IPR000599	G protein-coupled receptor 12	G-protein coupled receptor protein signaling pathway	0.607735
IPR001151	G protein-coupled receptor 6	G-protein coupled receptor protein signaling pathway	0.607735
IPR001556	Bombesin receptor	G-protein coupled receptor protein signaling pathway	0.607735
IPR001560	Bombesin receptor type 3	G-protein coupled receptor protein signaling pathway	0.607735
IPR001642	Neuromedin B receptor	G-protein coupled receptor protein signaling pathway	0.607735
IPR003196	Transcription initiation factor IIF, beta subunit	transcription initiation from RNA polymerase II promoter	0.607621
IPR016640	Transcription initiation factor IIF, beta subunit, subgroup	transcription initiation from RNA polymerase II promoter	0.607621
IPR005956	4-hydroxyphenylpyruvate dioxygenase	anti-apoptosis	0.607216
IPR000913	Neurokinin NK2 receptor	inflammatory response	0.607182
IPR000039	Ribosomal protein L18e	translation	0.607026
IPR001196	Ribosomal protein L15, conserved site	translation	0.607026
IPR021132	Ribosomal protein L18e, conserved site	translation	0.607026
IPR004212	GTF2I-like repeat	transcription initiation from RNA polymerase II promoter	0.606159
IPR008431	Cyclic nucleotide phosphodiesterase	intracellular signaling cascade	0.605289
IPR012112	DNA repair protein, Rev1	DNA repair	0.60434
IPR013568	SEFIR	defense response	0.603927
IPR022137	Protein of unknown function DUF3669, zinc finger protein	regulation of transcription, DNA-dependent	0.603835
IPR017347	Heterogeneous nuclear ribonucleoprotein C, Raly	RNA splicing	0.603687
IPR007305	Vesicle transport protein, Got1/SFT2-like	positive regulation of I-kappaB kinase/NF-kappaB cascade	0.603665
IPR004360	Glyoxalase/fosfomycin resistance/dioxygenase domain	anti-apoptosis	0.603284
IPR000529	Ribosomal protein S6	positive regulation of I-kappaB kinase/NF-kappaB cascade	0.602481
IPR002000	Lysosome-associated membrane glycoprotein	cell proliferation	0.602422
IPR024270	Urocortin II/III	G-protein coupled receptor protein signaling pathway	0.602255
IPR024273	Urocortin II	G-protein coupled receptor protein signaling pathway	0.602255
IPR001017	Dehydrogenase, E1 component	generation of precursor metabolites and energy	0.602166
IPR011526	Helix-turn-helix, Psq-like	central nervous system development	0.601613
IPR015894	Guanylate-binding protein, N-terminal	immune response	0.600431
IPR011691	Vesicle transport protein, SFT2-like	positive regulation of I-kappaB kinase/NF-kappaB cascade	0.600379
IPR024104	Pseudokinase tribbles family/serine-threonine-protein kinase 40	cell proliferation	0.599902
IPR016347	Membrane-associated diazepam binding inhibitor	fatty acid metabolic process	0.599857
IPR008636	Hook-related protein family	endocytosis	0.599823
IPR017515	Methylmalonyl-CoA epimerase	anti-apoptosis	0.599353
IPR018134	Lysosome-associated membrane glycoprotein, conserved site	cell proliferation	0.599146
IPR019018	Rab-binding domain FIP-RBD	activation of NF-kappaB transcription factor	0.595559
IPR016471	Nicotinamide phosphoribosyl transferase	generation of precursor metabolites and energy	0.595341
IPR006532	Poly-U binding splicing factor, half-pint	RNA splicing	0.594057
IPR001365	Adenosine/AMP deaminase domain	antimicrobial humoral response (sensu Vertebrata)	0.59233
IPR006746	26S proteasome non-ATPase regulatory subunit Rpn12	transcription from RNA polymerase II promoter	0.592065
IPR015697	Gamma tubulin complex protein 3	protein complex assembly	0.59098
IPR024112	PEX5-related	cell proliferation	0.59024
IPR010600	Inter-alpha-trypsin inhibitor heavy chain, C-terminal	inflammatory response	0.589816
IPR013881	Pre-mRNA-splicing factor 3	RNA splicing	0.587435
IPR003653	Peptidase C48, SUMO/Sentrin/Ubl1	proteolysis	0.585589
IPR005301	Mob1/phocein	protein amino acid autophosphorylation	0.585366
IPR009374	Eukaryotic translation initiation factor 3 subunit K	transcription from RNA polymerase II promoter	0.585019
IPR016020	Translation initiation factor 3, subunit 12, N-terminal, eukaryotic	transcription from RNA polymerase II promoter	0.585019
IPR002930	Glycine cleavage H-protein	generation of precursor metabolites and energy	0.584147
IPR017453	Glycine cleavage H-protein, subgroup	generation of precursor metabolites and energy	0.584147
IPR018244	Allergen V5/Tpx-1-related, conserved site	sensory perception of sound	0.583347
IPR004192	Ubiquinol cytochrome reductase, transmembrane domain	induction of apoptosis	0.583241
IPR005805	Rieske iron-sulphur protein, C-terminal	induction of apoptosis	0.583241
IPR006317	Ubiquinol-cytochrome c reductase, iron-sulphur subunit	induction of apoptosis	0.583241
IPR011070	Globular protein, non-globular alpha/beta subunit	induction of apoptosis	0.583241
IPR014349	Rieske iron-sulphur protein	induction of apoptosis	0.583241
IPR015248	Ubiquinol-cytochrome c reductase 8kDa, N-terminal	induction of apoptosis	0.583241
IPR010625	CHCH	generation of precursor metabolites and energy	0.580523
IPR024106	Pseudokinase tribbles, TRB3	cell proliferation	0.580201
IPR019410	Nicotinamide N-methyltransferase-like	cell surface receptor linked signal transduction	0.578603
IPR000889	Glutathione peroxidase	electron transport	0.578551
IPR020084	NUDIX hydrolase, conserved site	cell-cell signaling	0.578298
IPR002379	V-ATPase proteolipid subunit C-like domain	proton transport	0.577837
IPR013792	RNA 3'-terminal phosphate cyclase/enolpyruvate transferase, alpha/beta	ubiquitin-dependent protein catabolic process	0.577623
IPR012604	RBM1CTR	RNA processing	0.577576
IPR000407	Nucleoside phosphatase GDA1/CD39	blood coagulation	0.577511
IPR005900	6-phosphogluconolactonase, DevB-type	generation of precursor metabolites and energy	0.577104
IPR007053	LRAT-like domain	negative regulation of cell proliferation	0.576439
IPR007677	Gasdermin	sensory perception of sound	0.575226
IPR020476	NUDIX hydrolase	cell-cell signaling	0.575112
IPR013748	Replication factor C, C-terminal domain	DNA-dependent DNA replication	0.573667
IPR006880	INO80 complex subunit B-like conserved region	regulation of transcription, DNA-dependent	0.5732
IPR017349	Tumour necrosis factor receptor 3	anti-apoptosis	0.57048
IPR020411	Tumour necrosis factor receptor 1B	anti-apoptosis	0.57048
IPR020413	Tumour necrosis factor receptor 9	anti-apoptosis	0.57048
IPR020416	Tumour necrosis factor receptor 8	anti-apoptosis	0.57048
IPR020435	Tumour necrosis factor receptor 5	anti-apoptosis	0.57048
IPR020445	Tumour necrosis factor receptor 4	anti-apoptosis	0.57048
IPR022318	Tumour necrosis factor receptor 18	anti-apoptosis	0.57048
IPR022319	Tumour necrosis factor receptor 27	anti-apoptosis	0.57048
IPR022328	Tumour necrosis factor receptor 7	anti-apoptosis	0.57048
IPR006603	Cystinosin/ERS1p repeat	amino acid metabolic process	0.569997
IPR003293	Nudix hydrolase 6-like	cell-cell signaling	0.568631
IPR003565	Bis(5'-nucleosyl)-tetraphosphatase	cell-cell signaling	0.568631
IPR007722	mRNA decapping protein 2, Box A	cell-cell signaling	0.568631
IPR015375	NADH pyrophosphatase-like, N-terminal	cell-cell signaling	0.568581
IPR015376	Zinc ribbon, NADH pyrophosphatase	cell-cell signaling	0.568581
IPR000238	Ribosome-binding factor A	translation	0.567278
IPR020053	Ribosome-binding factor A, conserved site	translation	0.567278
IPR023799	Ribosome-binding factor A domain	translation	0.567278
IPR005651	Uncharacterised protein family UPF0434/Trm112	GPI anchor biosynthetic process	0.566811
IPR003563	7,8-dihydro-8-oxoguanine triphosphatase	cell-cell signaling	0.564929
IPR014387	CDP-diacylglycerol-inositol 3-phosphatidyltransferase, eukaryote	lipid metabolic process	0.56465
IPR018629	Transport protein XK	transport	0.56442
IPR001282	Glucose-6-phosphate dehydrogenase	generation of precursor metabolites and energy	0.563689
IPR019796	Glucose-6-phosphate dehydrogenase, active site	generation of precursor metabolites and energy	0.563689
IPR022674	Glucose-6-phosphate dehydrogenase, NAD-binding	generation of precursor metabolites and energy	0.563689
IPR022675	Glucose-6-phosphate dehydrogenase, C-terminal	generation of precursor metabolites and energy	0.563689
IPR001509	NAD-dependent epimerase/dehydratase	carbohydrate metabolic process	0.563079
IPR019483	DNA polymerase III, clamp-loader complex, subunit E, C-terminal	DNA-dependent DNA replication	0.5624
IPR018586	Brinker DNA-binding domain	central nervous system development	0.562274
IPR022332	Tumour necrosis factor receptor 14	anti-apoptosis	0.559212
IPR022342	Tumour necrosis factor receptor 19	anti-apoptosis	0.559212
IPR000593	RasGAP protein, C-terminal	negative regulation of cell proliferation	0.557062
IPR022114	Doublesex- and mab-3-related transcription factor 1-like	male gonad development	0.557055
IPR005888	dTDP-glucose 4,6-dehydratase	carbohydrate metabolic process	0.556859
IPR021761	UDP-glucuronate decarboxylase N-terminal	carbohydrate metabolic process	0.556859
IPR005841	Alpha-D-phosphohexomutase superfamily	glycolysis	0.55658
IPR018369	Chaperonin Cpn10, conserved site	visual perception	0.556132
IPR020818	Chaperonin Cpn10	visual perception	0.556132
IPR018120	Glycoside hydrolase, family 1, active site	digestion	0.555889
IPR014644	Protein arginine N-methyltransferase PRMT7	cell surface receptor linked signal transduction	0.555305
IPR004574	Alkylated DNA repair protein AlkB	protein modification	0.555286
IPR011057	Mss4-like	anti-apoptosis	0.555262
IPR000523	Magnesium chelatase, ChlI subunit	DNA-dependent DNA replication	0.555193
IPR007084	BRICHOS domain	nervous system development	0.554814
IPR016817	Mannose-P-dolichol utilization defect 1 protein	amino acid metabolic process	0.554454
IPR005846	Alpha-D-phosphohexomutase, alpha/beta/alpha domain III	glycolysis	0.552882
IPR003736	Phenylacetic acid degradation-related domain	lipid metabolic process	0.552727
IPR008011	Complex 1 LYR protein	sensory perception of sound	0.552046
IPR017597	Pyruvate dehydrogenase (acetyl-transferring) E1 component, alpha subunit, subgroup y	generation of precursor metabolites and energy	0.551594
IPR021887	Protein of unknown function DUF3498	negative regulation of cell proliferation	0.551236
IPR016066	Alpha-D-phosphohexomutase, conserved site	glycolysis	0.55073
IPR005844	Alpha-D-phosphohexomutase, alpha/beta/alpha domain I	glycolysis	0.549418
IPR005845	Alpha-D-phosphohexomutase, alpha/beta/alpha domain II	glycolysis	0.549418
IPR016055	Alpha-D-phosphohexomutase, alpha/beta/alpha I/II/III	glycolysis	0.549418
IPR000572	Oxidoreductase, molybdopterin-binding domain	inflammatory response	0.549167
IPR005066	Moybdenum cofactor oxidoreductase, dimerisation	inflammatory response	0.549167
IPR008335	Eukaryotic molybdopterin oxidoreductase	inflammatory response	0.549167
IPR005843	Alpha-D-phosphohexomutase, C-terminal	glycolysis	0.547806
IPR000663	Natriuretic peptide	fluid secretion	0.545072
IPR002407	Natriuretic peptide, atrial type	fluid secretion	0.545072
IPR003094	Fructose-2,6-bisphosphatase	glycolysis	0.544574
IPR013079	6-phosphofructo-2-kinase	glycolysis	0.544574
IPR016260	Bifunctional 6-phosphofructo-2-kinase/fructose-2, 6-bisphosphate 2-phosphatase	glycolysis	0.544574
IPR004577	8-oxoguanine DNA-glycosylase	transcription initiation from RNA polymerase II promoter	0.5438
IPR012904	8-oxoguanine DNA glycosylase, N-terminal	transcription initiation from RNA polymerase II promoter	0.5438
IPR005886	UDP-glucose 4-epimerase GalE	carbohydrate metabolic process	0.540752
IPR008089	Nucleotide sugar epimerase	carbohydrate metabolic process	0.540752
IPR003698	Lipoyl synthase	negative regulation of cyclin-dependent protein kinase activity	0.539417
IPR016657	Phosphoacetylglucosamine mutase	glycolysis	0.539029
IPR015488	Desmoglein 2	cell adhesion	0.538567
IPR023315	SynGAP C2 domain, N-terminal	negative regulation of cell proliferation	0.538002
IPR019605	Misato Segment II tubulin-like domain	cell motility	0.535438
IPR001055	Adrenodoxin	inflammatory response	0.534488
IPR018298	Adrenodoxin, iron-sulphur binding site	inflammatory response	0.534488
IPR005475	Transketolase-like, pyrimidine-binding domain	generation of precursor metabolites and energy	0.534023
IPR001382	Glycoside hydrolase, family 47	protein amino acid N-linked glycosylation	0.533292
IPR010491	PRP1 splicing factor, N-terminal	transcription	0.532418
IPR019607	Putative zinc-finger domain	transcription	0.532418
IPR002853	Transcription factor TFIIE, alpha subunit	transcription from RNA polymerase II promoter	0.530474
IPR017919	Transcription factor TFE/TFIIEalpha HTH domain	transcription from RNA polymerase II promoter	0.530474
IPR021600	Transcription factor TFIIE alpha subunit, C-terminal	transcription from RNA polymerase II promoter	0.530474
IPR024550	TFIIEalpha/SarR/Rpc3 HTH domain	transcription from RNA polymerase II promoter	0.530474
IPR001732	UDP-glucose/GDP-mannose dehydrogenase, N-terminal	cell proliferation	0.521534
IPR014026	UDP-glucose/GDP-mannose dehydrogenase, dimerisation	cell proliferation	0.521534
IPR014027	UDP-glucose/GDP-mannose dehydrogenase, C-terminal	cell proliferation	0.521534
IPR017476	Nucleotide sugar dehydrogenase	cell proliferation	0.521534
IPR015883	Glycoside hydrolase family 20, catalytic core	digestion	0.520914
IPR007194	Transport protein particle (TRAPP) component	circulation	0.519828
IPR013949	U3 small nucleolar RNA-associated protein 6	transcription	0.519215
IPR000849	Sugar phosphate transporter	transport	0.51907
IPR021159	Glycerate/sugar phosphate transporter, conserved site	transport	0.51907
IPR008381	ACN9	sensory perception of sound	0.51859
IPR016488	NADH dehydrogenase [ubiquinone] (complex I), alpha subcomplex, subunit 6	sensory perception of sound	0.51859
IPR002579	Peptide methionine sulphoxide reductase MrsB	anti-apoptosis	0.515781
IPR000514	Glycoside hydrolase, family 39	digestion	0.515102
IPR001286	Glycoside hydrolase, family 59	digestion	0.515102
IPR022587	Myotubularin-associated	muscle development	0.514817
IPR015797	NUDIX hydrolase domain-like	cell-cell signaling	0.513327
IPR000086	NUDIX hydrolase domain	cell-cell signaling	0.512141
IPR016721	TRAPP I complex, Bet3	circulation	0.511162
IPR008669	LSM-interacting domain	transcription	0.510121
IPR006349	2-phosphoglycolate phosphatase, eukaryotic	epidermis development	0.50777
IPR006355	HAD-superfamily hydrolase, subfamily IIA, hypothetical 2	epidermis development	0.50777
IPR006357	HAD-superfamily hydrolase, subfamily IIA	epidermis development	0.50777
IPR023215	Nitrophenylphosphatase-like domain	epidermis development	0.50777
IPR001758	Prostanoid EP4 receptor	G-protein coupled receptor protein signaling pathway	0.506176
IPR001345	Phosphoglycerate/bisphosphoglycerate mutase, active site	glycolysis	0.504395
IPR017336	Snurportin-1	NLS-bearing substrate import into nucleus	0.502787
IPR024721	Snurportin-1, N-terminal	NLS-bearing substrate import into nucleus	0.502787
IPR000600	ROK	regulation of progression through cell cycle	0.499129
IPR003331	UDP-N-acetylglucosamine 2-epimerase	regulation of progression through cell cycle	0.499129
IPR020004	UDP-N-acetylglucosamine 2-epimerase,UDP-hydrolysing	regulation of progression through cell cycle	0.499129
IPR001857	Ribosomal protein L19	translation	0.497364
IPR001540	Glycoside hydrolase, family 20	digestion	0.497154
IPR015882	Glycosyl hydrolase family 20, domain 2	digestion	0.497154
IPR016696	TRAPP I complex, subunit 5	circulation	0.496352
IPR001729	Surfactant-associated polypeptide	nervous system development	0.49617
IPR015091	Surfactant protein C, N-terminal propeptide	nervous system development	0.49617
IPR018051	Surfactant-associated polypeptide, palmitoylation site	nervous system development	0.49617
IPR003627	Mammaglobin/Prostatein	DNA repair	0.493687
IPR000874	Bombesin/neuromedin-B/ranatensin peptide family	cell-cell signaling	0.49273
IPR005407	Two pore domain potassium channel, TASK-3	potassium ion transport	0.492547
IPR008073	Two pore domain potassium channel, TASK-5	potassium ion transport	0.492547
IPR000840	Gamma-retroviral matrix, N-terminal	immune response	0.491938
IPR010999	Retroviral matrix, N-terminal	immune response	0.491938
IPR006331	Adenosine deaminase-related growth factor	antimicrobial humoral response (sensu Vertebrata)	0.490913
IPR013659	Adenosine/AMP deaminase N-terminal	antimicrobial humoral response (sensu Vertebrata)	0.490913
IPR002659	Glycosyl transferase, family 31	protein amino acid glycosylation	0.489077
IPR005476	Transketolase, C-terminal	generation of precursor metabolites and energy	0.482946
IPR009014	Transketolase, C-terminal/Pyruvate-ferredoxin oxidoreductase, domain II	generation of precursor metabolites and energy	0.482946
IPR015941	Transketolase-like, C-terminal	generation of precursor metabolites and energy	0.482946
IPR006775	Glucosylceramidase	generation of precursor metabolites and energy	0.482691
IPR014551	Beta-glucosidase, GBA2 type	generation of precursor metabolites and energy	0.482691
IPR024462	Beta-glucosidase, GBA2 type, N-terminal	generation of precursor metabolites and energy	0.482691
IPR000155	Melanocortin 4 receptor	G-protein signaling, coupled to cyclic nucleotide second messenger	0.482634
IPR007010	Poly(A) polymerase, RNA-binding domain	nucleobase, nucleoside, nucleotide and nucleic acid metabolic process	0.481442
IPR007012	Poly(A) polymerase, central domain	nucleobase, nucleoside, nucleotide and nucleic acid metabolic process	0.481442
IPR011068	Nucleotidyltransferase, class I, C-terminal-like	nucleobase, nucleoside, nucleotide and nucleic acid metabolic process	0.481442
IPR014492	Poly(A) polymerase	nucleobase, nucleoside, nucleotide and nucleic acid metabolic process	0.481442
IPR006788	Rab effector MyRIP/Melanophilin	protein complex assembly	0.4789
IPR015707	Beta-2-Microglobulin	immune response	0.478798
IPR006913	Glutathione-dependent formaldehyde-activating enzyme/centromere protein V	anti-apoptosis	0.478041
IPR000537	UbiA prenyltransferase family	ubiquinone biosynthetic process	0.474549
IPR005474	Transketolase, N-terminal	generation of precursor metabolites and energy	0.474262
IPR015366	Peptidase S53, propeptide	proteolysis	0.471678
IPR004358	Signal transduction histidine kinase-related protein, C-terminal	glucose metabolic process	0.471407
IPR010790	Protein of unknown function DUF1388	epidermis development	0.471336
IPR006165	Ku70	DNA recombination	0.470848
IPR008389	ATPase, V0 complex, subunit e1/e2	proton transport	0.470782
IPR017385	ATPase, V0 complex, subunit e1/e2, metazoa	proton transport	0.470782
IPR006421	Glycogen debranching enzyme, metazoa	generation of precursor metabolites and energy	0.470763
IPR010401	Amylo-alpha-1,6-glucosidase	generation of precursor metabolites and energy	0.470763
IPR001661	Glycoside hydrolase, family 37	generation of precursor metabolites and energy	0.470196
IPR018232	Glycoside hydrolase, family 37, conserved site	generation of precursor metabolites and energy	0.470196
IPR005904	Hypoxanthine phosphoribosyl transferase	nervous system development	0.469684
IPR020826	Transketolase binding site	generation of precursor metabolites and energy	0.469588
IPR005854	Amidophosphoribosyl transferase	energy reserve metabolic process	0.468282
IPR013724	Spa2 homology (SHD) of GIT	regulation of G-protein coupled receptor protein signaling pathway	0.46803
IPR022018	G protein-coupled receptor kinase-interacting protein 1 C term	regulation of G-protein coupled receptor protein signaling pathway	0.46803
IPR002502	N-acetylmuramoyl-L-alanine amidase domain	defense response to Gram-positive bacterium	0.464702
IPR006619	Peptidoglycan recognition protein family domain, metazoa/bacteria	defense response to Gram-positive bacterium	0.464702
IPR015510	Peptidoglycan recognition protein	defense response to Gram-positive bacterium	0.464702
IPR017176	Alpha-(1, 3)-fucosyltransferase, metazoan	protein amino acid glycosylation	0.464394
IPR017331	Peptidoglycan recognition protein, PGRP-S	defense response to Gram-positive bacterium	0.464359
IPR001503	Glycosyl transferase, family 10	protein amino acid glycosylation	0.463686
IPR011710	Coatomer, beta subunit, C-terminal	intracellular protein transport	0.4583
IPR016460	Coatomer beta subunit (COPB1)	intracellular protein transport	0.4583
IPR017109	Adaptor protein complex AP-4, epsilon subunit	intracellular protein transport	0.4583
IPR004888	Glycoside hydrolase, family 63	generation of precursor metabolites and energy	0.458013
IPR000283	NADH:ubiquinone oxidoreductase, 75kDa subunit, conserved site	inflammatory response	0.457751
IPR006656	Molybdopterin oxidoreductase	inflammatory response	0.457751
IPR010228	NADH:ubiquinone oxidoreductase, subunit G	inflammatory response	0.457751
IPR015405	NADH-quinone oxidoreductase, chain G, C-terminal	inflammatory response	0.457751
IPR019574	NADH:ubiquinone oxidoreductase, subunit G, iron-sulphur binding	inflammatory response	0.457751
IPR014705	B/K protein	synaptic transmission	0.456463
IPR002100	Transcription factor, MADS-box	muscle development	0.456388
IPR008921	DNA polymerase III, clamp loader complex, gamma/delta/delta subunit, C-terminal	DNA-dependent DNA replication	0.454913
IPR000296	Cation-dependent mannose-6-phosphate receptor	receptor-mediated endocytosis	0.453623
IPR022102	Holliday junction regulator protein family C-terminal	muscle development	0.452341
IPR000761	Melanocyte-stimulating hormone receptor	G-protein signaling, coupled to cyclic nucleotide second messenger	0.451926
IPR000245	V-ATPase proteolipid subunit	proton transport	0.45192
IPR011555	V-ATPase proteolipid subunit C, eukaryotic	proton transport	0.45192
IPR002246	Chloride channel ClC-4	excretion	0.451685
IPR000836	Phosphoribosyltransferase domain	energy reserve metabolic process	0.451312
IPR007504	H/ACA ribonucleoprotein complex, subunit Gar1/Naf1	translation	0.451018
IPR015366	Peptidase S53, propeptide	cell-cell signaling	0.450812
IPR018465	Centromere protein Scm3, N-terminal	muscle development	0.450582
IPR021052	Holliday junction recognition protein, HJURP	muscle development	0.450582
IPR002243	Chloride channel ClC-1	excretion	0.450202
IPR012105	Sperm surface protein Sp17	intracellular signaling cascade	0.449998
IPR018993	FGFR1 oncogene partner (FOP), N-terminal dimerisation domain	positive regulation of cell proliferation	0.449462
IPR006267	Adenylate kinase, isozyme 1	intracellular signaling cascade	0.448537
IPR022032	Myogenic determination factor 5	striated muscle development	0.447759
IPR005764	Adenine phosphoribosyl transferase	nervous system development	0.44732
IPR013917	tRNA wybutosine-synthesis	electron transport	0.447312
IPR003976	Two pore domain potassium channel, TREK	potassium ion transport	0.447226
IPR005410	Two pore domain potassium channel, THIK	potassium ion transport	0.447226
IPR014311	Guanine deaminase	nervous system development	0.447168
IPR018352	Orange subgroup	nervous system development	0.447149
IPR002546	Myogenic basic muscle-specific protein	striated muscle development	0.446491
IPR004907	ATPase, V1 complex, subunit C	proton transport	0.445786
IPR001991	Sodium:dicarboxylate symporter	synaptic transmission	0.445695
IPR018107	Sodium:dicarboxylate symporter, conserved site	synaptic transmission	0.445695
IPR003650	Orange	nervous system development	0.44566
IPR017176	Alpha-(1, 3)-fucosyltransferase, metazoan	carbohydrate metabolic process	0.445499
IPR001413	Dopamine D1 receptor	synaptic transmission	0.445235
IPR005920	Imidazolonepropionase	nervous system development	0.444808
IPR013108	Amidohydrolase 3	nervous system development	0.444808
IPR014311	Guanine deaminase	nucleobase, nucleoside, nucleotide and nucleic acid metabolic process	0.443949
IPR001498	Impact, N-terminal	regulation of transcription from RNA polymerase II promoter	0.442941
IPR020569	Uncharacterised protein family UPF0029, Impact, conserved site	regulation of transcription from RNA polymerase II promoter	0.442941
IPR023582	Impact family	regulation of transcription from RNA polymerase II promoter	0.442941
IPR015515	Protein Kinase GCN2	regulation of transcription from RNA polymerase II promoter	0.442294
IPR016255	Serine/threonine-protein kinase, GCN2	regulation of transcription from RNA polymerase II promoter	0.442294
IPR024435	Histidyl tRNA synthetase-related domain	regulation of transcription from RNA polymerase II promoter	0.442294
IPR002502	N-acetylmuramoyl-L-alanine amidase domain	detection of bacterium	0.441863
IPR006619	Peptidoglycan recognition protein family domain, metazoa/bacteria	detection of bacterium	0.441863
IPR015510	Peptidoglycan recognition protein	detection of bacterium	0.441863
IPR017331	Peptidoglycan recognition protein, PGRP-S	detection of bacterium	0.441496
IPR001991	Sodium:dicarboxylate symporter	glutamate transport	0.441443
IPR018107	Sodium:dicarboxylate symporter, conserved site	glutamate transport	0.441443
IPR005920	Imidazolonepropionase	nucleobase, nucleoside, nucleotide and nucleic acid metabolic process	0.441228
IPR013108	Amidohydrolase 3	nucleobase, nucleoside, nucleotide and nucleic acid metabolic process	0.441228
IPR021893	Protein of unknown function DUF3504	multicellular organismal development	0.439876
IPR017107	Adaptor protein complex AP-1, gamma subunit	intracellular protein transport	0.439845
IPR005408	Two pore domain potassium channel, TWIK family	potassium ion transport	0.439722
IPR001503	Glycosyl transferase, family 10	carbohydrate metabolic process	0.439556
IPR022306	Two pore domain potassium channel, TASK/TWIK	potassium ion transport	0.437449
IPR024201	Calcineurin-like phosphoesterase	nervous system development	0.436081
IPR006953	Vesicle tethering protein Uso1/P115-like , head domain	cell adhesion	0.435457
IPR006955	Uso1/p115-like vesicle tethering protein, C-terminal	cell adhesion	0.435457
IPR024095	Vesicle tethering protein p115-like	cell adhesion	0.435457
IPR007474	ApaG domain	proteolysis	0.43403
IPR018958	SMI1/KNR4 like domain	proteolysis	0.43403
IPR015792	Kinesin light chain repeat	protein folding	0.434016
IPR004838	Aminotransferases, class-I, pyridoxal-phosphate-binding site	synaptic transmission	0.433363
IPR004514	Glutamine-tRNA synthetase, class Ib	protein complex assembly	0.432564
IPR007638	Glutaminyl-tRNA synthetase, class Ib, non-specific RNA-binding domain 2	protein complex assembly	0.432564
IPR007639	Glutaminyl-tRNA synthetase, class Ib, non-specific RNA-binding domain, N-terminal	protein complex assembly	0.432564
IPR001147	Ribosomal protein L21e	translation	0.431253
IPR018259	Ribosomal protein L21e, conserved site	translation	0.431253
IPR016332	Alpha-1B-glycoprotein/leukocyte immunoglobulin-like receptor	defense response	0.430127
IPR011143	Ganglioside GM2 synthase	protein amino acid O-linked glycosylation	0.430055
IPR011876	Isopentenyl-diphosphate delta-isomerase, type 1	cell-cell signaling	0.428962
IPR007889	DNA binding HTH domain, Psq-type	central nervous system development	0.428464
IPR015172	MIF4G-like, type 1	regulation of translational initiation	0.427203
IPR015174	MIF4G-like, type 2	regulation of translational initiation	0.427203
IPR007604	CP2 transcription factor	regulation of transcription from RNA polymerase II promoter	0.427036
IPR019175	Prp31 C-terminal	rRNA processing	0.426853
IPR001265	Formin homology family, Cappuccino subfamily	sensory perception of sound	0.426785
IPR009408	Formin Homology 1	sensory perception of sound	0.426785
IPR017932	Glutamine amidotransferase type 2 domain	energy reserve metabolic process	0.425699
IPR015123	Bcr-Abl oncoprotein oligomerisation	small GTPase mediated signal transduction	0.425538
IPR017353	Methyl-CpG binding protein MeCP2	transcription from RNA polymerase II promoter	0.424992
IPR017401	Protein phosphatase 1, regulatory subunit 12A/B/C, eukaryote	regulation of muscle contraction	0.42441
IPR004123	mRNA splicing factor, thioredoxin-like U5 snRNP	spliceosome assembly	0.424359
IPR002674	Ribosomal protein L37ae	translation	0.424099
IPR004263	Exostosin-like	skeletal development	0.423968
IPR015338	EXTL2, alpha-1,4-N-acetylhexosaminyltransferase	skeletal development	0.423968
IPR007859	Electron transfer flavoprotein-ubiquinone oxidoreductase	induction of apoptosis	0.423139
IPR010164	Ornithine aminotransferase	synaptic transmission	0.42188
IPR001359	Synapsin	synaptic transmission	0.421508
IPR019735	Synapsin, conserved site	synaptic transmission	0.421508
IPR019736	Synapsin, phosphorylation site	synaptic transmission	0.421508
IPR020897	Synapsin, pre-ATP-grasp domain	synaptic transmission	0.421508
IPR020898	Synapsin, ATP-binding domain	synaptic transmission	0.421508
IPR005467	Signal transduction histidine kinase, core	glucose metabolic process	0.420974
IPR018955	Branched-chain alpha-ketoacid dehydrogenase kinase/Pyruvate dehydrogenase kinase, N-terminal	glucose metabolic process	0.420974
IPR000583	Class II glutamine amidotransferase domain	energy reserve metabolic process	0.420744
IPR002495	Glycosyl transferase, family 8	glycosphingolipid biosynthetic process	0.419933
IPR013627	DNA polymerase alpha, subunit B N-terminal	DNA replication	0.419906
IPR016722	DNA polymerase alpha, subunit B	DNA replication	0.419906
IPR000988	Ribosomal protein L24e-related	multicellular organismal development	0.418071
IPR023441	Ribosomal protein L24e domain	multicellular organismal development	0.418071
IPR023442	Ribosomal protein L24e, conserved site	multicellular organismal development	0.418071
IPR002280	Melatonin-related receptor 1X	G-protein signaling, coupled to cyclic nucleotide second messenger	0.417931
IPR018483	Carbohydrate kinase, FGGY, conserved site	carbohydrate metabolic process	0.417552
IPR005999	Glycerol kinase	carbohydrate metabolic process	0.417339
IPR006003	Carbohydrate kinase, FGGY-related	carbohydrate metabolic process	0.417176
IPR008045	DNA replication licensing factor Mcm2	DNA replication	0.417017
IPR008048	DNA replication licensing factor Mcm	DNA replication	0.416695
IPR002546	Myogenic basic muscle-specific protein	regulation of transcription from RNA polymerase II promoter	0.415881
IPR019082	Neurogenic mastermind-like, N-terminal	positive regulation of transcription from RNA polymerase II promoter	0.415843
IPR014878	Domain of unknown function DUF1794	negative regulation of cell proliferation	0.413591
IPR013212	Mad3/BUB1 homology region 1	mitotic checkpoint	0.411749
IPR015661	Mitotic checkpoint serine/threonine protein kinase Bub1/Mitotic spindle checkpoint component Mad3	mitotic checkpoint	0.411749
IPR006338	Thioredoxin/glutathione reductase selenoprotein	induction of apoptosis	0.411612
IPR012999	Pyridine nucleotide-disulphide oxidoreductase, class I, active site	induction of apoptosis	0.411049
IPR022032	Myogenic determination factor 5	regulation of transcription from RNA polymerase II promoter	0.411021
IPR006258	Dihydrolipoamide dehydrogenase	induction of apoptosis	0.410485
IPR006322	Glutathione reductase, eukaryote/bacterial	induction of apoptosis	0.410485
IPR011186	DNA mismatch repair protein Mlh1	mismatch repair	0.40998
IPR015717	Transmembrane emp24 domain-containing protein	cell-cell signaling	0.409924
IPR015719	Glycoprotein 25L-related	positive regulation of I-kappaB kinase/NF-kappaB cascade	0.409866
IPR024111	Peroxisomal targeting signal 1 receptor family	protein folding	0.409246
IPR015483	Gamma 1 syntrophin	muscle contraction	0.408695
IPR014183	Alcohol dehydrogenase class III/S-(hydroxymethyl)glutathione dehydrogenase	visual perception	0.408573
IPR004385	Nucleoside diphosphate pyrophosphatase	cell-cell signaling	0.406684
IPR003017	Amphiphysin, isoform 1	central nervous system development	0.406362
IPR014189	Quinone oxidoreductase PIG3	visual perception	0.40622
IPR010482	Peroxin/Dysferlin domain	muscle contraction	0.405012
IPR005873	Density-regulated protein DRP1	regulation of translational initiation	0.404799
IPR022361	Tumour necrosis factor receptor 11A	skeletal development	0.402266
IPR013309	Wnt inhibitory factor (WIF)-1	cell adhesion	0.401827
IPR014790	MutL, C-terminal, dimerisation	mismatch repair	0.400553
IPR010233	Ubiquinone biosynthesis O-methyltransferase	cell-cell signaling	0.399416
IPR022238	Uncharacterised protein family, methyltransferase, Williams-Beuren syndrome	cell-cell signaling	0.399416
IPR002151	Kinesin light chain	protein folding	0.399384
IPR015390	Rabaptin, GTPase-Rab5 binding domain	protein folding	0.399384
IPR006759	Glycosyl transferase, family 54	N-glycan processing	0.399334
IPR005957	Tyrosine aminotransferase	synaptic transmission	0.399325
IPR005958	Tyrosine/nicotianamine aminotransferase	synaptic transmission	0.399325
IPR011715	Tyrosine aminotransferase ubiquitination region	synaptic transmission	0.399325
IPR021178	Tyrosine transaminase	synaptic transmission	0.399325
IPR007900	Transcription initiation factor TFIID component TAF4	cell proliferation	0.398328
IPR001933	Neuropeptide Y4 receptor	G-protein signaling, adenylate cyclase inhibiting pathway	0.397749
IPR017108	Adaptor protein complex AP-3, beta subunit	intracellular protein transport	0.397602
IPR018485	Carbohydrate kinase, FGGY, C-terminal	carbohydrate metabolic process	0.396827
IPR013995	Vacuolar sorting protein 9, subgroup	negative regulation of I-kappaB kinase/NF-kappaB cascade	0.396179
IPR002645	STAS domain	sensory perception of sound	0.39485
IPR011547	Sulphate transporter	sensory perception of sound	0.39485
IPR004527	Glutamate-tRNA ligase, class Ib, bacterial/mitochondrial	protein complex assembly	0.394662
IPR008925	Aminoacyl-tRNA synthetase, class I, anticodon-binding	protein complex assembly	0.394662
IPR020751	Aminoacyl-tRNA synthetase, class I, anticodon-binding domain, subdomain 2	protein complex assembly	0.394662
IPR001900	Ribonuclease II/R	mRNA export from nucleus	0.394369
IPR022966	Ribonuclease II/R, conserved site	mRNA export from nucleus	0.394369
IPR004134	Peptidase C1B, bleomycin hydrolase	proteolysis	0.393365
IPR000552	Ribosomal protein L44e	translation	0.392859
IPR002364	Quinone oxidoreductase/zeta-crystallin, conserved site	visual perception	0.391969
IPR006103	Glycoside hydrolase, family 2, TIM barrel	carbohydrate metabolic process	0.391043
IPR006104	Glycosyl hydrolases family 2, sugar binding domain	carbohydrate metabolic process	0.391043
IPR005398	Tubby, N-terminal	visual perception	0.389936
IPR013547	Prolyl 4-hydroxylase alpha-subunit, N-terminal	protein modification	0.389768
IPR001902	Sulphate anion transporter	sensory perception of sound	0.38909
IPR018045	Sulphate anion transporter, conserved site	sensory perception of sound	0.38909
IPR001705	Ribosomal protein L33	translation	0.388707
IPR007192	Cdc23	protein folding	0.388089
IPR013699	Signal recognition particle, SRP72 subunit, RNA-binding	protein folding	0.388089
IPR019544	Tetratricopeptide, SHNi-TPR domain	protein folding	0.388089
IPR024121	Interferon-induced protein with tetratricopeptide repeats 1	protein folding	0.388089
IPR024125	Interferon-induced protein with tetratricopeptide repeat 5	protein folding	0.388089
IPR000796	Aspartate/other aminotransferase	synaptic transmission	0.387324
IPR004106	Peptidase S9A/B/C, oligopeptidase, N-terminal beta-propeller	immune response	0.386088
IPR019601	Oxoglutarate/iron-dependent oxygenase, C-terminal degradation domain	protein modification	0.385463
IPR003893	Iroquois-class homeodomain protein	negative regulation of transcription from RNA polymerase II promoter	0.385254
IPR000952	Uncharacterised protein family UPF0017, hydrolase-like, conserved site	inflammatory response	0.384528
IPR012020	AB-hydrolase YheT, putative	inflammatory response	0.384528
IPR001925	Porin, eukaryotic type	anion transport	0.384484
IPR005542	PBX	negative regulation of transcription from RNA polymerase II promoter	0.38419
IPR000577	Carbohydrate kinase, FGGY	carbohydrate metabolic process	0.383487
IPR018484	Carbohydrate kinase, FGGY, N-terminal	carbohydrate metabolic process	0.383487
IPR018352	Orange subgroup	organ morphogenesis	0.383331
IPR003650	Orange	organ morphogenesis	0.383144
IPR001375	Peptidase S9, prolyl oligopeptidase, catalytic domain	immune response	0.381317
IPR010474	Bovine leukaemia virus receptor	intracellular protein transport	0.380956
IPR017105	Adaptor protein complex AP-3, delta subunit	intracellular protein transport	0.380956
IPR000272	Ion-transport regulator, FXYD motif	chloride transport	0.380659
IPR002470	Peptidase S9A, prolyl oligopeptidase	immune response	0.380648
IPR000573	Aconitase A/isopropylmalate dehydratase small subunit, swivel	tricarboxylic acid cycle	0.380139
IPR001030	Aconitase/3-isopropylmalate dehydratase large subunit, alpha/beta/alpha	tricarboxylic acid cycle	0.380139
IPR006249	Aconitase/iron regulatory protein 2	tricarboxylic acid cycle	0.380139
IPR015928	Aconitase/3-isopropylmalate dehydratase, swivel	tricarboxylic acid cycle	0.380139
IPR015931	Aconitase/3-isopropylmalate dehydratase large subunit, alpha/beta/alpha, subdomain 1/3	tricarboxylic acid cycle	0.380139
IPR015932	Aconitase/3-isopropylmalate dehydratase large subunit, alpha/beta/alpha, subdomain 2	tricarboxylic acid cycle	0.380139
IPR015934	Aconitase/Iron regulatory protein 2/2-methylisocitrate dehydratase	tricarboxylic acid cycle	0.380139
IPR015937	Aconitase/isopropylmalate dehydratase	tricarboxylic acid cycle	0.380139
IPR018136	Aconitase family, 4Fe-4S cluster binding site	tricarboxylic acid cycle	0.380139
IPR003082	Glutathione S-transferase, Pi class	chloride transport	0.379942
IPR002469	Peptidase S9B, dipeptidylpeptidase IV N-terminal	immune response	0.379489
IPR002471	Peptidase S9, serine active site	immune response	0.37906
IPR004263	Exostosin-like	glycosaminoglycan biosynthetic process	0.379019
IPR015338	EXTL2, alpha-1,4-N-acetylhexosaminyltransferase	glycosaminoglycan biosynthetic process	0.379019
IPR012099	Midasin	cell motility	0.377892
IPR008625	GAGE	cellular defense response	0.377043
IPR001933	Neuropeptide Y4 receptor	G-protein coupled receptor protein signaling pathway	0.376941
IPR003092	Two pore domain potassium channel, TASK family	potassium ion transport	0.376618
IPR015104	Beta-2-glycoprotein-1 fifth domain	blood coagulation	0.376553
IPR015486	Interleukin-2 receptor alpha	blood coagulation	0.376553
IPR017341	Membrane cofactor protein, CD46	blood coagulation	0.376553
IPR002259	Equilibrative nucleoside transporter	nucleobase, nucleoside, nucleotide and nucleic acid metabolic process	0.375261
IPR003549	Claudin-3	cell adhesion	0.374527
IPR003550	Claudin-4	cell adhesion	0.374527
IPR003551	Claudin-5	cell adhesion	0.374527
IPR003552	Claudin-7	cell adhesion	0.374527
IPR003553	Claudin-9	cell adhesion	0.374527
IPR003555	Claudin-11	cell adhesion	0.374527
IPR003925	Claudin-6	cell adhesion	0.374527
IPR003926	Claudin-8	cell adhesion	0.374527
IPR003927	Claudin-16	cell adhesion	0.374527
IPR003928	Claudin-18	cell adhesion	0.374527
IPR005411	Claudin-2	cell adhesion	0.374527
IPR008094	Claudin-15	cell adhesion	0.374527
IPR009069	Cysteine alpha-hairpin motif superfamily	copper ion transport	0.374364
IPR019323	CAZ complex, RIM-binding protein	positive regulation of anti-apoptosis	0.373105
IPR008661	L6 membrane	protein amino acid N-linked glycosylation	0.372597
IPR018066	Tubby, C-terminal, conserved site	visual perception	0.372216
IPR008422	Homeobox KN domain	negative regulation of transcription from RNA polymerase II promoter	0.371111
IPR006694	Fatty acid hydroxylase	lipid metabolic process	0.371069
IPR002627	tRNA isopentenyltransferase	negative regulation of transcription from RNA polymerase II promoter	0.370598
IPR018022	tRNA delta(2)-isopentenylpyrophosphate transferase	negative regulation of transcription from RNA polymerase II promoter	0.370598
IPR007872	Zinc finger, DPH-type	response to unfolded protein	0.369279
IPR015482	Syntrophin	muscle contraction	0.368521
IPR003165	Stem cell self-renewal protein Piwi	cellular defense response	0.367828
IPR005408	Two pore domain potassium channel, TWIK family	synaptic transmission	0.367823
IPR002784	Ribosomal protein L14	translation	0.365837
IPR001978	Troponin	regulation of heart contraction	0.365789
IPR003556	Claudin-14	cell adhesion	0.364329
IPR004035	Endonuclease III, iron-sulphur binding site	cell-cell signaling	0.363357
IPR007829	TM2	response to unfolded protein	0.363353
IPR001754	Orotidine 5'-phosphate decarboxylase domain	nervous system development	0.361966
IPR004467	Orotate phosphoribosyl transferase domain	nervous system development	0.361966
IPR011060	Ribulose-phosphate binding barrel	nervous system development	0.361966
IPR014732	Orotidine 5'-phosphate decarboxylase	nervous system development	0.361966
IPR018089	Orotidine 5'-phosphate decarboxylase, active site	nervous system development	0.361966
IPR023031	Orotate phosphoribosyltransferase	nervous system development	0.361966
IPR017974	Claudin, conserved site	cell adhesion	0.360688
IPR022229	Peptidase S8A, tripeptidyl peptidase II	proteolysis	0.360564
IPR002650	Sulphate adenylyltransferase	regulation of progression through cell cycle	0.359637
IPR002891	Adenylylsulphate kinase	regulation of progression through cell cycle	0.359637
IPR002189	F-actin-capping protein subunit alpha	cell motility	0.359094
IPR017865	F-actin capping protein, alpha subunit, conserved site	cell motility	0.359094
IPR002189	F-actin-capping protein subunit alpha	protein complex assembly	0.358697
IPR017865	F-actin capping protein, alpha subunit, conserved site	protein complex assembly	0.358697
IPR000744	NSF attachment protein	membrane fusion	0.358342
IPR004055	Potassium channel, voltage dependent, Kv4.2	potassium ion transport	0.358312
IPR002384	Osteocalcin/matrix Gla protein	blood coagulation	0.358207
IPR006187	Claudin	cell adhesion	0.357696
IPR005405	Potassium channel, voltage dependent, Kv3.4	potassium ion transport	0.357029
IPR012897	Potassium channel, voltage dependent, Kv1.4, tandem inactivation domain	potassium ion transport	0.357022
IPR020467	Potassium channel, voltage dependent, Kv1.4	potassium ion transport	0.357022
IPR004250	Somatostatin	G-protein signaling, adenylate cyclase inhibiting pathway	0.356801
IPR004531	Phenylalanyl-tRNA synthetase, class IIc, beta subunit, archae/euk cytosolic	transcription from RNA polymerase II promoter	0.356152
IPR005147	tRNA synthetase, B5-domain	transcription from RNA polymerase II promoter	0.356152
IPR020825	Phenylalanyl-tRNA synthetase, B3/B4	transcription from RNA polymerase II promoter	0.356152
IPR000744	NSF attachment protein	intra-Golgi vesicle-mediated transport	0.356063
IPR002740	EVE domain	regulation of progression through cell cycle	0.355205
IPR021105	Potassium channel, voltage dependent, Kv3, inactivation domain	potassium ion transport	0.355159
IPR004048	Potassium channel, voltage dependent, Kv1.1	potassium ion transport	0.355096
IPR005404	Potassium channel, voltage dependent, Kv3.3	potassium ion transport	0.355048
IPR004056	Potassium channel, voltage dependent, Kv4.3	potassium ion transport	0.354603
IPR004350	Potassium channel, voltage dependent, Kv2.1	potassium ion transport	0.35424
IPR022229	Peptidase S8A, tripeptidyl peptidase II	cell-cell signaling	0.353865
IPR003976	Two pore domain potassium channel, TREK	synaptic transmission	0.353831
IPR005410	Two pore domain potassium channel, THIK	synaptic transmission	0.353831
IPR003973	Potassium channel, voltage dependent, Kv2	potassium ion transport	0.353484
IPR004049	Potassium channel, voltage dependent, Kv1.2	potassium ion transport	0.353202
IPR004050	Potassium channel, voltage dependent, Kv1.3	potassium ion transport	0.353202
IPR004052	Potassium channel, voltage dependent, Kv1.5	potassium ion transport	0.353202
IPR004053	Potassium channel, voltage dependent, Kv1.6	potassium ion transport	0.353202
IPR005403	Potassium channel, voltage dependent, Kv3.1	potassium ion transport	0.352882
IPR005826	Potassium channel, voltage dependent, Kv2.2	potassium ion transport	0.352729
IPR012975	NOPS	mRNA processing	0.352607
IPR000115	Phosphoribosylglycinamide synthetase	synaptic transmission	0.352548
IPR004607	Phosphoribosylglycinamide formyltransferase	synaptic transmission	0.352548
IPR004733	Phosphoribosylformylglycinamidine cyclo-ligase	synaptic transmission	0.352548
IPR020559	Phosphoribosylglycinamide synthetase, conserved site	synaptic transmission	0.352548
IPR020560	Phosphoribosylglycinamide synthetase, C-domain	synaptic transmission	0.352548
IPR020561	Phosphoribosylglycinamide synthetase, ATP-grasp (A) domain	synaptic transmission	0.352548
IPR020562	Phosphoribosylglycinamide synthetase, N-terminal	synaptic transmission	0.352548
IPR000728	AIR synthase related protein, N-terminal domain	synaptic transmission	0.352279
IPR010918	AIR synthase-related protein, C-terminal domain	synaptic transmission	0.352279
IPR016188	PurM, N-terminal-like	synaptic transmission	0.352279
IPR005146	B3/B4 tRNA-binding domain	translation	0.351982
IPR007185	DNA polymerase alpha/epsilon, subunit B	DNA replication	0.351261
IPR003970	Potassium channel, voltage dependent, Kv8	potassium ion transport	0.350726
IPR004953	EB1, C-terminal	cell proliferation	0.35068
IPR007872	Zinc finger, DPH-type	protein folding	0.350393
IPR012975	NOPS	RNA splicing	0.349958
IPR017108	Adaptor protein complex AP-3, beta subunit	post-Golgi vesicle-mediated transport	0.348841
IPR018437	Carbonic anhydrase V, mitochondria	central nervous system development	0.348813
IPR000380	DNA topoisomerase, type IA	meiosis	0.348187
IPR003601	DNA topoisomerase, type IA, domain 2	meiosis	0.348187
IPR003602	DNA topoisomerase, type IA, DNA-binding	meiosis	0.348187
IPR006171	Toprim domain	meiosis	0.348187
IPR013497	DNA topoisomerase, type IA, central	meiosis	0.348187
IPR013824	DNA topoisomerase, type IA, central region, subdomain 1	meiosis	0.348187
IPR013826	DNA topoisomerase, type IA, central region, subdomain 3	meiosis	0.348187
IPR023405	DNA topoisomerase, type IA, core domain	meiosis	0.348187
IPR023406	DNA topoisomerase, type IA, active site	meiosis	0.348187
IPR017351	PINCH	cell aging	0.347861
IPR007960	Mammalian taste receptor	chemosensory behavior	0.347804
IPR011332	Ribosomal protein, zinc-binding domain	translation	0.347476
IPR008677	MRVI1	hemocyte development (sensu Arthropoda)	0.34726
IPR003782	Copper chaperone SCO1/SenC	electron transport	0.347039
IPR017276	Synthesis of cytochrome c oxidase, Sco1/Sco2	electron transport	0.347039
IPR001593	Ribosomal protein S3Ae	translational initiation	0.3469
IPR019050	FDF domain	RNA splicing	0.346746
IPR019053	FFD/TFG box motif	RNA splicing	0.346746
IPR000465	XPA	transcription from RNA polymerase II promoter	0.346161
IPR022652	Zinc finger, XPA-type, conserved site	transcription from RNA polymerase II promoter	0.346161
IPR022656	XPA C- terminal	transcription from RNA polymerase II promoter	0.346161
IPR022658	XPA, conserved site	transcription from RNA polymerase II promoter	0.346161
IPR007829	TM2	protein folding	0.345365
IPR006148	Glucosamine/galactosamine-6-phosphate isomerase	fertilization (sensu Metazoa)	0.3453
IPR010674	Nucleolar GTP-binding protein 1, Rossman-fold domain	multicellular organismal development	0.345241
IPR012973	NOG, C-terminal	multicellular organismal development	0.345241
IPR000988	Ribosomal protein L24e-related	translation	0.344329
IPR023441	Ribosomal protein L24e domain	translation	0.344329
IPR023442	Ribosomal protein L24e, conserved site	translation	0.344329
IPR000542	Acyltransferase ChoActase/COT/CPT	fatty acid beta-oxidation	0.344208
IPR018123	WWE domain, subgroup	transcription from RNA polymerase II promoter	0.344162
IPR004547	Glucosamine-6-phosphate isomerase	fertilization (sensu Metazoa)	0.34407
IPR018321	Glucosamine-6-phosphate isomerase, conserved site	fertilization (sensu Metazoa)	0.34407
IPR003929	Potassium channel, calcium-activated, BK, alpha subunit	potassium ion transport	0.343943
IPR000941	Enolase	negative regulation of cell growth	0.34353
IPR020809	Enolase, conserved site	negative regulation of cell growth	0.34353
IPR020810	Enolase, C-terminal	negative regulation of cell growth	0.34353
IPR020811	Enolase, N-terminal	negative regulation of cell growth	0.34353
IPR000194	ATPase, F1/V1/A1 complex, alpha/beta subunit, nucleotide-binding domain	ossification	0.343487
IPR000793	ATPase, F1/V1/A1 complex, alpha/beta subunit, C-terminal	ossification	0.343487
IPR004100	ATPase, alpha/beta subunit, N-terminal	ossification	0.343487
IPR020003	ATPase, alpha/beta subunit, nucleotide-binding domain, active site	ossification	0.343487
IPR005723	ATPase, V1 complex, subunit B	ossification	0.343342
IPR022879	V-type ATP synthase regulatory subunit B/beta	ossification	0.343342
IPR006085	XPG N-terminal	transcription-coupled nucleotide-excision repair	0.342853
IPR004918	Cdc37	protein targeting	0.342739
IPR013874	Cdc37, Hsp90 binding	protein targeting	0.342739
IPR006084	XPG/Rad2 endonuclease	transcription-coupled nucleotide-excision repair	0.342632
IPR006086	XPG-I domain	transcription-coupled nucleotide-excision repair	0.342632
IPR008918	Helix-hairpin-helix motif, class 2	transcription-coupled nucleotide-excision repair	0.342632
IPR020045	5'-3' exonuclease, C-terminal domain	transcription-coupled nucleotide-excision repair	0.342632
IPR019974	XPG conserved site	transcription-coupled nucleotide-excision repair	0.342628
IPR000380	DNA topoisomerase, type IA	chromosome organization and biogenesis (sensu Eukaryota)	0.342442
IPR003601	DNA topoisomerase, type IA, domain 2	chromosome organization and biogenesis (sensu Eukaryota)	0.342442
IPR003602	DNA topoisomerase, type IA, DNA-binding	chromosome organization and biogenesis (sensu Eukaryota)	0.342442
IPR006171	Toprim domain	chromosome organization and biogenesis (sensu Eukaryota)	0.342442
IPR013497	DNA topoisomerase, type IA, central	chromosome organization and biogenesis (sensu Eukaryota)	0.342442
IPR013824	DNA topoisomerase, type IA, central region, subdomain 1	chromosome organization and biogenesis (sensu Eukaryota)	0.342442
IPR013826	DNA topoisomerase, type IA, central region, subdomain 3	chromosome organization and biogenesis (sensu Eukaryota)	0.342442
IPR023405	DNA topoisomerase, type IA, core domain	chromosome organization and biogenesis (sensu Eukaryota)	0.342442
IPR023406	DNA topoisomerase, type IA, active site	chromosome organization and biogenesis (sensu Eukaryota)	0.342442
IPR001902	Sulphate anion transporter	anion transport	0.342058
IPR018045	Sulphate anion transporter, conserved site	anion transport	0.342058
IPR001393	Calsequestrin	striated muscle contraction	0.341728
IPR018233	Calsequestrin, conserved site	striated muscle contraction	0.341728
IPR007150	Checkpoint protein Hus1/Mec3	DNA damage checkpoint	0.341725
IPR016580	Cell cycle checkpoint, Hus1	DNA damage checkpoint	0.341725
IPR017090	Serine/threonine-protein kinase, SIK1/2	protein kinase cascade	0.341487
IPR003198	Amidinotransferase	anti-apoptosis	0.341245
IPR003276	Potassium channel, inwardly rectifying, Kir3.3	potassium ion transport	0.341204
IPR008061	Potassium channel, inwardly rectifying, Kir5	potassium ion transport	0.341204
IPR008062	Potassium channel, inwardly rectifying, Kir7	potassium ion transport	0.341204
IPR005199	Glycoside hydrolase, family 79	proteoglycan metabolic process	0.340877
IPR015427	Synaptotagmin 7	synaptic transmission	0.340291
IPR001544	Aminotransferase, class IV	G1/S transition of mitotic cell cycle	0.340269
IPR005786	Branched-chain amino acid aminotransferase II	G1/S transition of mitotic cell cycle	0.340269
IPR018300	Aminotransferase, class IV, conserved site	G1/S transition of mitotic cell cycle	0.340269
IPR014767	Formin, diaphanous autoregulatory (DAD) domain	cytokinesis	0.340264
IPR001200	Phosducin	phototransduction	0.340173
IPR023196	Phosducin N-terminal domain	phototransduction	0.340173
IPR010465	DRF autoregulatory	cytokinesis	0.340147
IPR000573	Aconitase A/isopropylmalate dehydratase small subunit, swivel	generation of precursor metabolites and energy	0.339758
IPR001030	Aconitase/3-isopropylmalate dehydratase large subunit, alpha/beta/alpha	generation of precursor metabolites and energy	0.339758
IPR006249	Aconitase/iron regulatory protein 2	generation of precursor metabolites and energy	0.339758
IPR015928	Aconitase/3-isopropylmalate dehydratase, swivel	generation of precursor metabolites and energy	0.339758
IPR015931	Aconitase/3-isopropylmalate dehydratase large subunit, alpha/beta/alpha, subdomain 1/3	generation of precursor metabolites and energy	0.339758
IPR015932	Aconitase/3-isopropylmalate dehydratase large subunit, alpha/beta/alpha, subdomain 2	generation of precursor metabolites and energy	0.339758
IPR015934	Aconitase/Iron regulatory protein 2/2-methylisocitrate dehydratase	generation of precursor metabolites and energy	0.339758
IPR015937	Aconitase/isopropylmalate dehydratase	generation of precursor metabolites and energy	0.339758
IPR018136	Aconitase family, 4Fe-4S cluster binding site	generation of precursor metabolites and energy	0.339758
IPR001473	Clathrin, heavy chain, propeller, N-terminal	receptor-mediated endocytosis	0.33971
IPR015348	Clathrin, heavy chain, linker, core motif	receptor-mediated endocytosis	0.33971
IPR016025	Clathrin, heavy chain, linker/propeller domain	receptor-mediated endocytosis	0.33971
IPR016341	Clathrin, heavy chain	receptor-mediated endocytosis	0.33971
IPR022365	Clathrin, heavy chain, propeller repeat	receptor-mediated endocytosis	0.33971
IPR003268	Potassium channel, inwardly rectifying, Kir1.1	potassium ion transport	0.339558
IPR003269	Potassium channel, inwardly rectifying, Kir1.2	potassium ion transport	0.339558
IPR003270	Potassium channel, inwardly rectifying, Kir1.3	potassium ion transport	0.339558
IPR003273	Potassium channel, inwardly rectifying, Kir2.3	potassium ion transport	0.339558
IPR003274	Potassium channel, inwardly rectifying, Kir3.1	potassium ion transport	0.339558
IPR003275	Potassium channel, inwardly rectifying, Kir3.2	potassium ion transport	0.339558
IPR003277	Potassium channel, inwardly rectifying, Kir3.4	potassium ion transport	0.339558
IPR003278	Potassium channel, inwardly rectifying, Kir6.1	potassium ion transport	0.339558
IPR003279	Potassium channel, inwardly rectifying, Kir6.2	potassium ion transport	0.339558
IPR010497	Epoxide hydrolase, N-terminal	inflammatory response	0.339475
IPR016292	Epoxide hydrolase	inflammatory response	0.339475
IPR005172	CRC domain	response to metal ion	0.339333
IPR001838	K+ channel, inward rectifier	potassium ion transport	0.339219
IPR013518	Potassium channel, inwardly rectifying, Kir, cytoplasmic	potassium ion transport	0.339219
IPR013521	Potassium channel, inwardly rectifying, Kir, conserved region 2	potassium ion transport	0.339219
IPR016449	Potassium channel, inwardly rectifying, Kir	potassium ion transport	0.339219
IPR000297	Peptidyl-prolyl cis-trans isomerase, PpiC-type	regulation of mitosis	0.339016
IPR011171	Glia maturation factor beta	nervous system development	0.338616
IPR004823	TATA box binding protein associated factor (TAF)	chromatin remodeling	0.338459
IPR011442	Domain of unknown function DUF1546	chromatin remodeling	0.338459
IPR022671	Ribosomal protein L2, conserved site	translation	0.338311
IPR023672	Ribosomal protein L2, archaeal-type	translation	0.338311
IPR002645	STAS domain	anion transport	0.338271
IPR011547	Sulphate transporter	anion transport	0.338271
IPR005097	Saccharopine dehydrogenase / Homospermidine synthase	electron transport	0.338167
IPR007698	Alanine dehydrogenase/PNT, NAD(H)-binding domain	electron transport	0.338167
IPR007886	Alanine dehydrogenase/pyridine nucleotide transhydrogenase, N-terminal	electron transport	0.338167
IPR000762	Midkine heparin-binding growth factor	nervous system development	0.338022
IPR020089	Pleiotrophin/Midkine heparin-binding growth factor, N-terminal domain	nervous system development	0.338022
IPR020090	Pleiotrophin/Midkine heparin-binding growth factor, C-terminal domain	nervous system development	0.338022
IPR020091	Pleiotrophin/Midkine heparin-binding growth factor, disulphide-rich domain	nervous system development	0.338022
IPR020092	Pleiotrophin/Midkine heparin-binding growth factor, conserved site	nervous system development	0.338022
IPR000762	Midkine heparin-binding growth factor	positive regulation of cell proliferation	0.338004
IPR020089	Pleiotrophin/Midkine heparin-binding growth factor, N-terminal domain	positive regulation of cell proliferation	0.338004
IPR020090	Pleiotrophin/Midkine heparin-binding growth factor, C-terminal domain	positive regulation of cell proliferation	0.338004
IPR020091	Pleiotrophin/Midkine heparin-binding growth factor, disulphide-rich domain	positive regulation of cell proliferation	0.338004
IPR020092	Pleiotrophin/Midkine heparin-binding growth factor, conserved site	positive regulation of cell proliferation	0.338004
IPR011665	Brf1-like TBP-binding	transcription from RNA polymerase II promoter	0.337838
IPR003651	Endonuclease III-like, iron-sulphur cluster loop motif	nucleotide-excision repair	0.337674
IPR004036	Endonuclease III, conserved site-2	nucleotide-excision repair	0.337674
IPR001473	Clathrin, heavy chain, propeller, N-terminal	anatomical structure morphogenesis	0.337612
IPR015348	Clathrin, heavy chain, linker, core motif	anatomical structure morphogenesis	0.337612
IPR016025	Clathrin, heavy chain, linker/propeller domain	anatomical structure morphogenesis	0.337612
IPR016341	Clathrin, heavy chain	anatomical structure morphogenesis	0.337612
IPR022365	Clathrin, heavy chain, propeller repeat	anatomical structure morphogenesis	0.337612
IPR000329	Uteroglobin-like	embryo implantation	0.337574
IPR001393	Calsequestrin	heart development	0.337488
IPR018233	Calsequestrin, conserved site	heart development	0.337488
IPR000720	Peptidyl-glycine alpha-amidating monooxygenase	synaptic transmission	0.337486
IPR019974	XPG conserved site	DNA recombination	0.337197
IPR006039	Uteroglobin-like family	embryo implantation	0.337125
IPR005723	ATPase, V1 complex, subunit B	sensory perception of sound	0.336999
IPR022879	V-type ATP synthase regulatory subunit B/beta	sensory perception of sound	0.336999
IPR008658	Kinesin-associated protein 3	NLS-bearing substrate import into nucleus	0.336887
IPR004547	Glucosamine-6-phosphate isomerase	generation of precursor metabolites and energy	0.336797
IPR018321	Glucosamine-6-phosphate isomerase, conserved site	generation of precursor metabolites and energy	0.336797
IPR002319	Phenylalanyl-tRNA synthetase	tRNA processing	0.336777
IPR006084	XPG/Rad2 endonuclease	DNA recombination	0.336756
IPR006086	XPG-I domain	DNA recombination	0.336756
IPR008918	Helix-hairpin-helix motif, class 2	DNA recombination	0.336756
IPR020045	5'-3' exonuclease, C-terminal domain	DNA recombination	0.336756
IPR006038	Uteroglobin-like superfamily	embryo implantation	0.336668
IPR013212	Mad3/BUB1 homology region 1	cell proliferation	0.336584
IPR015661	Mitotic checkpoint serine/threonine protein kinase Bub1/Mitotic spindle checkpoint component Mad3	cell proliferation	0.336584
IPR000941	Enolase	negative regulation of transcription from RNA polymerase II promoter	0.336419
IPR020809	Enolase, conserved site	negative regulation of transcription from RNA polymerase II promoter	0.336419
IPR020810	Enolase, C-terminal	negative regulation of transcription from RNA polymerase II promoter	0.336419
IPR020811	Enolase, N-terminal	negative regulation of transcription from RNA polymerase II promoter	0.336419
IPR016641	Nascent polypeptide-associated complex subunit alpha	translation	0.336148
IPR019323	CAZ complex, RIM-binding protein	activation of NF-kappaB transcription factor	0.33609
IPR001544	Aminotransferase, class IV	cell proliferation	0.335789
IPR005786	Branched-chain amino acid aminotransferase II	cell proliferation	0.335789
IPR018300	Aminotransferase, class IV, conserved site	cell proliferation	0.335789
IPR001900	Ribonuclease II/R	rRNA processing	0.33565
IPR022966	Ribonuclease II/R, conserved site	rRNA processing	0.33565
IPR001200	Phosducin	G-protein coupled receptor protein signaling pathway	0.3354
IPR023196	Phosducin N-terminal domain	G-protein coupled receptor protein signaling pathway	0.3354
IPR019347	Axonemal dynein light chain	fertilization (sensu Metazoa)	0.3353
IPR000981	Neurohypophysial hormone	generation of precursor metabolites and energy	0.335246
IPR022423	Neurohypophysial hormone, conserved site	generation of precursor metabolites and energy	0.335246
IPR007150	Checkpoint protein Hus1/Mec3	DNA repair	0.334991
IPR016580	Cell cycle checkpoint, Hus1	DNA repair	0.334991
IPR004931	Prothymosin/parathymosin	DNA replication	0.33485
IPR010580	Endoplasmic reticulum, stress-associated Ramp4	protein amino acid glycosylation	0.334795
IPR002516	Glycosyl transferase, family 11	protein amino acid glycosylation	0.334785
IPR006074	GTP1/OBG, conserved site	transcription	0.334503
IPR000592	Ribosomal protein S27e	cell proliferation	0.334456
IPR023407	Ribosomal protein S27e, zinc-binding domain	cell proliferation	0.334456
IPR001891	Malic oxidoreductase	electron transport	0.334452
IPR012301	Malic enzyme, N-terminal	electron transport	0.334452
IPR012302	Malic enzyme, NAD-binding	electron transport	0.334452
IPR015884	Malic enzyme, conserved site	electron transport	0.334452
IPR010226	NADH-quinone oxidoreductase, chain I	RNA catabolic process	0.334321
IPR017061	DNA polymerase eta	DNA replication	0.334315
IPR017107	Adaptor protein complex AP-1, gamma subunit	post-Golgi vesicle-mediated transport	0.334071
IPR006940	Securin sister-chromatid separation inhibitor	spermatogenesis	0.334049
IPR018008	Securin sister-chromatid separation inhibitor, metazoan	spermatogenesis	0.334049
IPR009114	Angiomotin	positive regulation of angiogenesis	0.334018
IPR024646	Angiomotin, C-terminal	positive regulation of angiogenesis	0.334018
IPR001398	Macrophage migration inhibitory factor	cell surface receptor linked signal transduction	0.333782
IPR014347	Tautomerase/MIF superfamily	cell surface receptor linked signal transduction	0.333782
IPR019829	Macrophage migration inhibitory factor, conserved site	cell surface receptor linked signal transduction	0.333782
IPR006074	GTP1/OBG, conserved site	multicellular organismal development	0.333765
IPR000981	Neurohypophysial hormone	cell-cell signaling	0.333713
IPR022423	Neurohypophysial hormone, conserved site	cell-cell signaling	0.333713
IPR000370	Prostacyclin (prostanoid IP) receptor	G-protein coupled receptor protein signaling pathway	0.333705
IPR000374	Phosphatidate cytidylyltransferase	visual perception	0.333653
IPR016720	Phosphatidate cytidylyltransferase, eukaryota	visual perception	0.333653
IPR006940	Securin sister-chromatid separation inhibitor	transcription from RNA polymerase II promoter	0.33364
IPR018008	Securin sister-chromatid separation inhibitor, metazoan	transcription from RNA polymerase II promoter	0.33364
IPR004823	TATA box binding protein associated factor (TAF)	regulation of transcription from RNA polymerase II promoter	0.3335
IPR011442	Domain of unknown function DUF1546	regulation of transcription from RNA polymerase II promoter	0.3335
IPR001398	Macrophage migration inhibitory factor	cell proliferation	0.333228
IPR014347	Tautomerase/MIF superfamily	cell proliferation	0.333228
IPR019829	Macrophage migration inhibitory factor, conserved site	cell proliferation	0.333228
IPR019175	Prp31 C-terminal	cell growth	0.333088
IPR000374	Phosphatidate cytidylyltransferase	lipid metabolic process	0.332969
IPR016720	Phosphatidate cytidylyltransferase, eukaryota	lipid metabolic process	0.332969
IPR006760	Endosulphine	response to nutrient	0.332828
IPR013093	ATPase, AAA-2	protein folding	0.332804
IPR019489	Clp ATPase, C-terminal	protein folding	0.332804
IPR006338	Thioredoxin/glutathione reductase selenoprotein	DNA damage response, signal transduction resulting in induction of apoptosis	0.332612
IPR008851	Transcription initiation factor IIF, alpha subunit	RNA elongation from RNA polymerase II promoter	0.332552
IPR011039	Transcription Factor IIF, Rap30/Rap74, interaction	RNA elongation from RNA polymerase II promoter	0.332552
IPR013673	Potassium channel, inwardly rectifying, Kir, N-terminal	potassium ion transport	0.332482
IPR003271	Potassium channel, inwardly rectifying, Kir2.1	potassium ion transport	0.332357
IPR004358	Signal transduction histidine kinase-related protein, C-terminal	small GTPase mediated signal transduction	0.332278
IPR016636	3-oxo-5-alpha-steroid 4-dehydrogenase	male gonad development	0.332053
IPR012999	Pyridine nucleotide-disulphide oxidoreductase, class I, active site	DNA damage response, signal transduction resulting in induction of apoptosis	0.332034
IPR002470	Peptidase S9A, prolyl oligopeptidase	proteolysis	0.331961
IPR005874	Eukaryotic translation initiation factor SUI1	regulation of translational initiation	0.331957
IPR004689	UDP-galactose transporter	carbohydrate metabolic process	0.331945
IPR006986	Nab1, C-terminal	nervous system development	0.331905
IPR006988	Nab, N-terminal	nervous system development	0.331905
IPR006989	NAB co-repressor, domain	nervous system development	0.331905
IPR010542	Vertebrate heat shock transcription factor, C-terminal domain	transcription from RNA polymerase II promoter	0.331869
IPR006986	Nab1, C-terminal	cell proliferation	0.331803
IPR006988	Nab, N-terminal	cell proliferation	0.331803
IPR006989	NAB co-repressor, domain	cell proliferation	0.331803
IPR010465	DRF autoregulatory	sensory perception of sound	0.331751
IPR009401	Mediator complex, subunit Med13	positive regulation of transcription from RNA polymerase II promoter	0.33169
IPR021643	Mediator complex, subunit Med13, N-terminal, metazoa/fungi	positive regulation of transcription from RNA polymerase II promoter	0.33169
IPR002317	Serine-tRNA ligase, type1	protein complex assembly	0.331665
IPR010978	tRNA-binding arm	protein complex assembly	0.331665
IPR004918	Cdc37	regulation of cyclin-dependent protein kinase activity	0.331664
IPR013874	Cdc37, Hsp90 binding	regulation of cyclin-dependent protein kinase activity	0.331664
IPR017962	DNA polymerase IV/DinB homologue, little finger domain	DNA replication	0.331573
IPR022880	DNA polymerase IV	DNA replication	0.331573
IPR024728	DNA polymerase type-Y, HhH motif	DNA replication	0.331573
IPR006258	Dihydrolipoamide dehydrogenase	DNA damage response, signal transduction resulting in induction of apoptosis	0.331456
IPR006322	Glutathione reductase, eukaryote/bacterial	DNA damage response, signal transduction resulting in induction of apoptosis	0.331456
IPR001891	Malic oxidoreductase	aerobic respiration	0.331256
IPR012301	Malic enzyme, N-terminal	aerobic respiration	0.331256
IPR012302	Malic enzyme, NAD-binding	aerobic respiration	0.331256
IPR015884	Malic enzyme, conserved site	aerobic respiration	0.331256
IPR018483	Carbohydrate kinase, FGGY, conserved site	generation of precursor metabolites and energy	0.330738
IPR004689	UDP-galactose transporter	protein modification	0.330723
IPR016636	3-oxo-5-alpha-steroid 4-dehydrogenase	cell-cell signaling	0.330558
IPR013932	TATA-binding protein interacting (TIP20)	protein ubiquitination	0.330554
IPR009114	Angiomotin	actin cytoskeleton organization and biogenesis	0.330484
IPR024646	Angiomotin, C-terminal	actin cytoskeleton organization and biogenesis	0.330484
IPR017061	DNA polymerase eta	DNA repair	0.330388
IPR005441	Preproghrelin peptide	G-protein coupled receptor protein signaling pathway	0.330386
IPR006737	Motilin/ghrelin-associated peptide	G-protein coupled receptor protein signaling pathway	0.330386
IPR006738	Motilin/ghrelin	G-protein coupled receptor protein signaling pathway	0.330386
IPR002125	CMP/dCMP deaminase, zinc-binding	negative regulation of cell growth	0.330355
IPR005999	Glycerol kinase	generation of precursor metabolites and energy	0.330349
IPR004106	Peptidase S9A/B/C, oligopeptidase, N-terminal beta-propeller	proteolysis	0.330293
IPR005441	Preproghrelin peptide	cell-cell signaling	0.330277
IPR006737	Motilin/ghrelin-associated peptide	cell-cell signaling	0.330277
IPR006738	Motilin/ghrelin	cell-cell signaling	0.330277
IPR001181	Interleukin-7	inflammatory response	0.330081
IPR003556	Claudin-14	protein complex assembly	0.330062
IPR006003	Carbohydrate kinase, FGGY-related	generation of precursor metabolites and energy	0.330059
IPR001181	Interleukin-7	positive regulation of cell proliferation	0.329895
IPR007271	Nucleotide-sugar transporter	carbohydrate metabolic process	0.329716
IPR021189	UDP/CMP-sugar transporter	carbohydrate metabolic process	0.329716
IPR007268	Rad9/Ddc1	DNA replication checkpoint	0.32958
IPR016552	Cell cycle checkpoint, RAD9	DNA replication checkpoint	0.32958
IPR018477	Bicaudal-D protein, microtubule-associated	RNA processing	0.329503
IPR017305	Leupaxin	positive regulation of transcription	0.329497
IPR013932	TATA-binding protein interacting (TIP20)	cell differentiation	0.329416
IPR013289	Eight-Twenty-One	cell proliferation	0.329341
IPR014896	NHR2-like	cell proliferation	0.329341
IPR022306	Two pore domain potassium channel, TASK/TWIK	synaptic transmission	0.329276
IPR010226	NADH-quinone oxidoreductase, chain I	response to virus	0.329202
IPR018485	Carbohydrate kinase, FGGY, C-terminal	generation of precursor metabolites and energy	0.329014
IPR017941	Rieske [2Fe-2S] iron-sulphur domain	DNA damage response, signal transduction resulting in induction of apoptosis	0.328968
IPR000754	Ribosomal protein S9	RNA splicing	0.328787
IPR020574	Ribosomal protein S9, conserved site	RNA splicing	0.328787
IPR002227	Tyrosinase	visual perception	0.328758
IPR008922	Uncharacterised domain, di-copper centre	visual perception	0.328758
IPR003929	Potassium channel, calcium-activated, BK, alpha subunit	synaptic transmission	0.328749
IPR002227	Tyrosinase	epidermis development	0.328722
IPR008922	Uncharacterised domain, di-copper centre	epidermis development	0.328722
IPR002516	Glycosyl transferase, family 11	carbohydrate metabolic process	0.328702
IPR017962	DNA polymerase IV/DinB homologue, little finger domain	DNA repair	0.328658
IPR022880	DNA polymerase IV	DNA repair	0.328658
IPR024728	DNA polymerase type-Y, HhH motif	DNA repair	0.328658
IPR019376	Myeloid leukemia factor	cell cycle arrest	0.328635
IPR007271	Nucleotide-sugar transporter	protein modification	0.328485
IPR021189	UDP/CMP-sugar transporter	protein modification	0.328485
IPR018338	Carbonic anhydrase, alpha-class, conserved site	central nervous system development	0.328479
IPR023561	Carbonic anhydrase, alpha-class	central nervous system development	0.328354
IPR000194	ATPase, F1/V1/A1 complex, alpha/beta subunit, nucleotide-binding domain	sensory perception of sound	0.328334
IPR000793	ATPase, F1/V1/A1 complex, alpha/beta subunit, C-terminal	sensory perception of sound	0.328334
IPR004100	ATPase, alpha/beta subunit, N-terminal	sensory perception of sound	0.328334
IPR020003	ATPase, alpha/beta subunit, nucleotide-binding domain, active site	sensory perception of sound	0.328334
IPR019376	Myeloid leukemia factor	defense response	0.328194
IPR008677	MRVI1	vesicle targeting	0.328079
IPR018348	Carbonic anhydrase-related protein, CA-XI-like, mammal	central nervous system development	0.327855
IPR018423	Carbonic anhydrase-related protein, CA-X	central nervous system development	0.327855
IPR018431	Carbonic anhydrase, CA-XIV	central nervous system development	0.327855
IPR003894	TAFH/NHR1	cell proliferation	0.327845
IPR010580	Endoplasmic reticulum, stress-associated Ramp4	response to stress	0.327765
IPR021654	WD repeat binding protein EZH2	regulation of transcription, DNA-dependent	0.327738
IPR017114	Transcription factor yin/yang	antimicrobial humoral response (sensu Vertebrata)	0.327711
IPR007266	Endoplasmic reticulum oxidoreductin 1	protein folding	0.32762
IPR015559	Dihydroxyindole-2-carboxylic acid oxidase	visual perception	0.327534
IPR015559	Dihydroxyindole-2-carboxylic acid oxidase	epidermis development	0.327493
IPR007266	Endoplasmic reticulum oxidoreductin 1	protein modification	0.327439
IPR001483	Urotensin II	muscle contraction	0.32738
IPR006649	Ribonucleoprotein LSM domain, eukaryotic/archaea-type	RNA splicing	0.327326
IPR019137	Nck-associated protein 1	apoptosis	0.327323
IPR001163	Ribonucleoprotein LSM domain	RNA splicing	0.327229
IPR019347	Axonemal dynein light chain	cell motility	0.327197
IPR006789	ARP2/3 complex, 16kDa subunit (p16-Arc)	cell motility	0.327148
IPR004931	Prothymosin/parathymosin	transcription	0.327096
IPR004944	Cyclin-dependent kinase 5 activator	regulation of cyclin-dependent protein kinase activity	0.327043
IPR017305	Leupaxin	protein complex assembly	0.327041
IPR005172	CRC domain	spermatogenesis	0.32694
IPR006760	Endosulphine	transport	0.326934
IPR006789	ARP2/3 complex, 16kDa subunit (p16-Arc)	actin cytoskeleton organization and biogenesis	0.326931
IPR003661	Signal transduction histidine kinase, subgroup 1, dimerisation/phosphoacceptor domain	regulation of progression through cell cycle	0.326909
IPR019528	Pericentrin/AKAP-450 centrosomal targeting domain	transport	0.326908
IPR019137	Nck-associated protein 1	central nervous system development	0.326901
IPR013594	Dynein heavy chain, domain-1	cell motility	0.326856
IPR000577	Carbohydrate kinase, FGGY	generation of precursor metabolites and energy	0.32675
IPR018484	Carbohydrate kinase, FGGY, N-terminal	generation of precursor metabolites and energy	0.32675
IPR006629	LPS-induced tumor necrosis factor alpha factor	positive regulation of I-kappaB kinase/NF-kappaB cascade	0.3267
IPR003905	Growth hormone secretagogue receptor type 1	G-protein coupled receptor protein signaling pathway	0.32668
IPR009150	Neuropeptide B/W receptor family	G-protein coupled receptor protein signaling pathway	0.326677
IPR003902	Transcription regulator, GCM-like	regulation of transcription, DNA-dependent	0.326667
IPR010849	DiGeorge syndrome critical 6	organ morphogenesis	0.326644
IPR004944	Cyclin-dependent kinase 5 activator	cell proliferation	0.326636
IPR013594	Dynein heavy chain, domain-1	spermatogenesis	0.326535
IPR002088	Protein prenyltransferase, alpha subunit	protein modification	0.326529
IPR021654	WD repeat binding protein EZH2	anatomical structure morphogenesis	0.326522
IPR009150	Neuropeptide B/W receptor family	synaptic transmission	0.326508
IPR007623	Brain-expressed X-linked protein	multicellular organismal development	0.326505
IPR007074	LicD	muscle development	0.326451
IPR016637	Transcription factor, basic helix-loop-helix, NeuroD	regulation of transcription from RNA polymerase II promoter	0.326433
IPR022575	Neurogenic differentiation factor, domain of unknown function	regulation of transcription from RNA polymerase II promoter	0.326433
IPR001483	Urotensin II	synaptic transmission	0.326425
IPR019528	Pericentrin/AKAP-450 centrosomal targeting domain	synaptic transmission	0.326424
IPR000789	Cyclin-dependent kinase, regulatory subunit	regulation of cyclin-dependent protein kinase activity	0.326415
IPR016637	Transcription factor, basic helix-loop-helix, NeuroD	nervous system development	0.326337
IPR022575	Neurogenic differentiation factor, domain of unknown function	nervous system development	0.326337
IPR017114	Transcription factor yin/yang	regulation of transcription from RNA polymerase II promoter	0.326311
IPR006629	LPS-induced tumor necrosis factor alpha factor	regulation of transcription from RNA polymerase II promoter	0.326198
IPR008775	Phytanoyl-CoA dioxygenase	nervous system development	0.326102
IPR011704	ATPase, dynein-related, AAA domain	spermatogenesis	0.326072
IPR000789	Cyclin-dependent kinase, regulatory subunit	cell proliferation	0.326013
IPR016654	U6 snRNA-associated Sm-like protein LSm2	RNA splicing	0.32583
IPR017132	U6 snRNA-associated Sm-like protein LSm7	RNA splicing	0.32583
IPR010849	DiGeorge syndrome critical 6	cell adhesion	0.325823
IPR008775	Phytanoyl-CoA dioxygenase	lipid metabolic process	0.325699
IPR002088	Protein prenyltransferase, alpha subunit	visual perception	0.325527
IPR018477	Bicaudal-D protein, microtubule-associated	anatomical structure morphogenesis	0.325459
IPR003902	Transcription regulator, GCM-like	anatomical structure morphogenesis	0.325447
IPR014767	Formin, diaphanous autoregulatory (DAD) domain	sensory perception of sound	0.325376
IPR005407	Two pore domain potassium channel, TASK-3	synaptic transmission	0.325205
IPR008073	Two pore domain potassium channel, TASK-5	synaptic transmission	0.325205
IPR006085	XPG N-terminal	DNA recombination	0.324951
IPR004071	Cysteinyl leukotriene receptor	elevation of cytosolic calcium ion concentration	0.324871
IPR013311	Cysteinyl leukotriene receptor 2	elevation of cytosolic calcium ion concentration	0.324871
IPR003905	Growth hormone secretagogue receptor type 1	digestion	0.324785
IPR017131	Small ribonucleoprotein associated, SmB/SmN	RNA splicing	0.324757
IPR008054	Voltage gated sodium channel, alpha-8 subunit	sodium ion transport	0.324718
IPR018343	Carbonic anhydrase, CA-IV	central nervous system development	0.324412
IPR018428	Carbonic anhydrase, CA-VI	central nervous system development	0.324412
IPR018429	Carbonic anhydrase, CA-IX	central nervous system development	0.324412
IPR018430	Carbonic anhydrase, CA-XII	central nervous system development	0.324412
IPR018434	Carbonic anhydrase-related protein, CA-VIII	central nervous system development	0.324412
IPR018438	Carbonic anhydrase, CA-VII	central nervous system development	0.324412
IPR018440	Carbonic anhydrase, CA-II	central nervous system development	0.324412
IPR018441	Carbonic anhydrase, CA-III	central nervous system development	0.324412
IPR018442	Carbonic anhydrase, CA-I	central nervous system development	0.324412
IPR018443	Carbonic anhydrase, CA-XIII	central nervous system development	0.324412
IPR001551	Cannabinoid receptor type 2	G-protein signaling, coupled to cyclic nucleotide second messenger	0.324301
IPR000297	Peptidyl-prolyl cis-trans isomerase, PpiC-type	protein folding	0.324184
IPR016487	Small nuclear ribonucleoprotein SmF	RNA splicing	0.324162
IPR019082	Neurogenic mastermind-like, N-terminal	nervous system development	0.324142
IPR004504	DNA repair protein RadA	spermatogenesis	0.324031
IPR009401	Mediator complex, subunit Med13	transcription initiation from RNA polymerase II promoter	0.323905
IPR021643	Mediator complex, subunit Med13, N-terminal, metazoa/fungi	transcription initiation from RNA polymerase II promoter	0.323905
IPR004250	Somatostatin	synaptic transmission	0.32363
IPR024317	Dynein heavy chain, P-loop containing D4 domain	cell motility	0.323572
IPR004504	DNA repair protein RadA	regulation of transcription from RNA polymerase II promoter	0.323405
IPR004273	Dynein heavy chain domain	spermatogenesis	0.323251
IPR013602	Dynein heavy chain, domain-2	spermatogenesis	0.323251
IPR024743	Dynein heavy chain, coiled coil stalk	spermatogenesis	0.323251
IPR024317	Dynein heavy chain, P-loop containing D4 domain	spermatogenesis	0.32325
IPR022102	Holliday junction regulator protein family C-terminal	nervous system development	0.322964
IPR017130	Cholesteryl ester transfer	cellular defense response	0.322699
IPR007074	LicD	nervous system development	0.322548
IPR007007	Ninjurin	nervous system development	0.322536
IPR007007	Ninjurin	cell adhesion	0.322262
IPR023610	Phosphatidylinositol-4-phosphate 5-kinase	cell surface receptor linked signal transduction	0.321956
IPR001593	Ribosomal protein S3Ae	induction of apoptosis	0.321949
IPR002100	Transcription factor, MADS-box	nervous system development	0.32188
IPR006730	PA26 p53-induced protein (sestrin)	cell cycle arrest	0.321799
IPR004273	Dynein heavy chain domain	cell motility	0.321709
IPR013602	Dynein heavy chain, domain-2	cell motility	0.321709
IPR024743	Dynein heavy chain, coiled coil stalk	cell motility	0.321709
IPR001223	Glycoside hydrolase, family 18, catalytic domain	pregnancy	0.321621
IPR011583	Chitinase II	pregnancy	0.321621
IPR003764	N-acetylglucosamine-6-phosphate deacetylase	nucleobase, nucleoside, nucleotide and nucleic acid metabolic process	0.321606
IPR012599	Peptidase C1A, propeptide	proteolysis	0.321432
IPR015643	Peptidase C1A, cathepsin B	proteolysis	0.321432
IPR003764	N-acetylglucosamine-6-phosphate deacetylase	nervous system development	0.32143
IPR002113	Adenine nucleotide translocator 1	transport	0.321154
IPR001375	Peptidase S9, prolyl oligopeptidase, catalytic domain	proteolysis	0.321074
IPR004953	EB1, C-terminal	regulation of progression through cell cycle	0.320981
IPR011331	Ribosomal protein L37ae/L37e	translation	0.320886
IPR022252	Suppressor of cytokine signalling	JAK-STAT cascade	0.320836
IPR008053	Voltage gated sodium channel, alpha-5 subunit	sodium ion transport	0.320762
IPR001579	Glycoside hydrolase, chitinase active site	pregnancy	0.320646
IPR002557	Chitin binding domain	pregnancy	0.320555
IPR002654	Glycosyl transferase, family 25	cell motility	0.320299
IPR017130	Cholesteryl ester transfer	lipid metabolic process	0.320217
IPR006730	PA26 p53-induced protein (sestrin)	negative regulation of cell proliferation	0.319852
IPR010510	FGF binding 1	negative regulation of cell proliferation	0.319849
IPR010510	FGF binding 1	cell-cell signaling	0.319639
IPR002554	Protein phosphatase 2A, regulatory B subunit, B56	protein processing	0.319547
IPR016192	APOBEC/CMP deaminase, zinc-binding	negative regulation of cell growth	0.319395
IPR004071	Cysteinyl leukotriene receptor	defense response	0.319157
IPR013311	Cysteinyl leukotriene receptor 2	defense response	0.319157
IPR002654	Glycosyl transferase, family 25	cell adhesion	0.318971
IPR006017	Caldesmon	cellular defense response	0.318932
IPR006018	Caldesmon/lymphocyte specific protein	cellular defense response	0.318932
IPR014505	UMP-CMP kinase, mitochondrai	cell cycle	0.31882
IPR018094	Thymidylate kinase	cell cycle	0.31882
IPR008849	Synaphin	vesicle docking during exocytosis	0.318625
IPR014183	Alcohol dehydrogenase class III/S-(hydroxymethyl)glutathione dehydrogenase	electron transport	0.318334
IPR024660	UNC-45/Ring assembly protein 3	protein folding	0.318023
IPR006017	Caldesmon	cell motility	0.317931
IPR006018	Caldesmon/lymphocyte specific protein	cell motility	0.317931
IPR016193	Cytidine deaminase-like	negative regulation of cell growth	0.317821
IPR021839	Protein of unknown function DUF3432	muscle development	0.317523
IPR012887	L-fucokinase	RNA splicing	0.317522
IPR005935	Diphosphomevalonate decarboxylase	RNA splicing	0.317521
IPR003984	Neurotensin receptor	G-protein coupled receptor protein signaling pathway	0.31752
IPR003986	Neurotensin type 2 receptor	G-protein coupled receptor protein signaling pathway	0.31752
IPR003984	Neurotensin receptor	synaptic transmission	0.317362
IPR003986	Neurotensin type 2 receptor	synaptic transmission	0.317362
IPR002471	Peptidase S9, serine active site	proteolysis	0.317309
IPR003165	Stem cell self-renewal protein Piwi	regulation of translational initiation	0.317308
IPR014505	UMP-CMP kinase, mitochondrai	cell proliferation	0.316806
IPR018094	Thymidylate kinase	cell proliferation	0.316806
IPR001863	Glypican	cell proliferation	0.316786
IPR019803	Glypican, conserved site	cell proliferation	0.316786
IPR014645	Target of Myb protein 1	intracellular protein transport	0.31677
IPR011778	Hydantoinase/dihydropyrimidinase	nucleobase, nucleoside, nucleotide and nucleic acid metabolic process	0.316654
IPR011778	Hydantoinase/dihydropyrimidinase	nervous system development	0.316652
IPR001863	Glypican	anatomical structure morphogenesis	0.316179
IPR019803	Glypican, conserved site	anatomical structure morphogenesis	0.316179
IPR003017	Amphiphysin, isoform 1	cell proliferation	0.315985
IPR003887	LEM domain	muscle development	0.315739
IPR011015	LEM/LEM-like domain	muscle development	0.315739
IPR021839	Protein of unknown function DUF3432	brain development	0.315659
IPR023334	REKLES domain	negative regulation of transcription, DNA-dependent	0.315585
IPR012725	Chaperone DnaK	response to unfolded protein	0.315519
IPR000592	Ribosomal protein S27e	translation	0.315479
IPR023407	Ribosomal protein S27e, zinc-binding domain	translation	0.315479
IPR013284	Beta-catenin	NLS-bearing substrate import into nucleus	0.315436
IPR017398	Chromatin modification-related protein EAF3/MRG15	transcription from RNA polymerase II promoter	0.315024
IPR017398	Chromatin modification-related protein EAF3/MRG15	multicellular organismal development	0.314963
IPR006762	Gtr1/RagA G protein	small GTPase mediated signal transduction	0.314872
IPR002259	Equilibrative nucleoside transporter	cell proliferation	0.314831
IPR024253	Phosducin, thioredoxin-like domain	phototransduction	0.314739
IPR018996	Inner nuclear membrane protein MAN1	muscle development	0.3147
IPR021900	Protein of unknown function DUF3512	regulation of transcription from RNA polymerase II promoter	0.31459
IPR003022	Transcription factor Otx2	organ morphogenesis	0.313938
IPR003025	Transcription factor Otx	organ morphogenesis	0.313938
IPR003026	Transcription factor Otx1	organ morphogenesis	0.313938
IPR013851	Transcription factor Otx, C-terminal	organ morphogenesis	0.313938
IPR000956	Stathmin family	intracellular signaling cascade	0.313887
IPR003022	Transcription factor Otx2	visual perception	0.31373
IPR003025	Transcription factor Otx	visual perception	0.31373
IPR003026	Transcription factor Otx1	visual perception	0.31373
IPR013851	Transcription factor Otx, C-terminal	visual perception	0.31373
IPR002715	Nascent polypeptide-associated complex NAC domain	translation	0.313723
IPR009311	Interferon-induced 6-16	anti-apoptosis	0.313537
IPR001023	Heat shock protein Hsp70	response to unfolded protein	0.313501
IPR013126	Heat shock protein 70 family	response to unfolded protein	0.313501
IPR018181	Heat shock protein 70, conserved site	response to unfolded protein	0.313501
IPR007604	CP2 transcription factor	viral genome replication	0.313493
IPR013657	UAA transporter	transport	0.313433
IPR010370	Transcription elongation factor A, SII-related	negative regulation of transcription from RNA polymerase II promoter	0.313373
IPR013291	Myeloid transforming gene-related protein-1 (MTGR1)	cell proliferation	0.313225
IPR013292	Myeloid transforming gene on chromosome 16 (MTG16)	cell proliferation	0.313225
IPR015501	Glypican-3	cell proliferation	0.313215
IPR015502	Glypican-1	cell proliferation	0.313215
IPR013657	UAA transporter	positive regulation of I-kappaB kinase/NF-kappaB cascade	0.313212
IPR002280	Melatonin-related receptor 1X	synaptic transmission	0.313209
IPR000580	TSC-22 / Dip / Bun	regulation of transcription, DNA-dependent	0.313197
IPR006762	Gtr1/RagA G protein	cell surface receptor linked signal transduction	0.313124
IPR003887	LEM domain	muscle contraction	0.31312
IPR011015	LEM/LEM-like domain	muscle contraction	0.31312
IPR008940	Protein prenyltransferase	protein modification	0.313001
IPR008849	Synaphin	synaptic transmission	0.312975
IPR000580	TSC-22 / Dip / Bun	transcription from RNA polymerase II promoter	0.312931
IPR009311	Interferon-induced 6-16	immune response	0.312897
IPR004755	Cationic amino acid transport permease	amino acid metabolic process	0.312785
IPR013093	ATPase, AAA-2	transcription from RNA polymerase II promoter	0.312745
IPR019489	Clp ATPase, C-terminal	transcription from RNA polymerase II promoter	0.312745
IPR005576	RNA polymerase Rpb7, N-terminal	transcription from RNA polymerase II promoter	0.312626
IPR000956	Stathmin family	nervous system development	0.312615
IPR015606	Cationic amino acid transporter	amino acid metabolic process	0.312614
IPR015501	Glypican-3	anatomical structure morphogenesis	0.312592
IPR015502	Glypican-1	anatomical structure morphogenesis	0.312592
IPR000545	Lactalbumin	response to virus	0.312395
IPR000891	Pyruvate carboxyltransferase	synaptic transmission	0.31233
IPR003379	Carboxylase, conserved domain	synaptic transmission	0.31233
IPR005930	Pyruvate carboxylase	synaptic transmission	0.31233
IPR013037	Clathrin adaptor, beta-adaptin, appendage, Ig-like subdomain	intracellular protein transport	0.312302
IPR004755	Cationic amino acid transport permease	transport	0.312297
IPR002293	Amino acid/polyamine transporter I	amino acid metabolic process	0.312246
IPR015606	Cationic amino acid transporter	transport	0.312125
IPR002469	Peptidase S9B, dipeptidylpeptidase IV N-terminal	proteolysis	0.312093
IPR018996	Inner nuclear membrane protein MAN1	muscle contraction	0.312081
IPR008940	Protein prenyltransferase	visual perception	0.312056
IPR009097	RNA ligase/cyclic nucleotide phosphodiesterase	synaptic transmission	0.311949
IPR015792	Kinesin light chain repeat	cell proliferation	0.311938
IPR017361	Bifunctional phosphatidylinositol trisphosphate phosphatase/dual specificity phosphatase PTEN	regulation of progression through cell cycle	0.31191
IPR002293	Amino acid/polyamine transporter I	transport	0.311755
IPR017941	Rieske [2Fe-2S] iron-sulphur domain	induction of apoptosis	0.311717
IPR004760	L-type amino acid transporter	amino acid metabolic process	0.311698
IPR004499	Proline-tRNA ligase, class IIa, archaeal-type	negative regulation of cell proliferation	0.311571
IPR004526	Glutamyl-tRNA synthetase, class Ib, archaeal/eukaryotic cytosolic	negative regulation of cell proliferation	0.311571
IPR016061	Proline-tRNA ligase, class II, C-terminal	negative regulation of cell proliferation	0.311571
IPR017449	Prolyl-tRNA synthetase, class II	negative regulation of cell proliferation	0.311571
IPR000545	Lactalbumin	inflammatory response	0.311571
IPR001521	Opsin, blue sensitive	G-protein coupled receptor protein signaling pathway	0.311305
IPR004760	L-type amino acid transporter	transport	0.311207
IPR002243	Chloride channel ClC-1	chloride transport	0.310842
IPR024253	Phosducin, thioredoxin-like domain	G-protein coupled receptor protein signaling pathway	0.310652
IPR001925	Porin, eukaryotic type	apoptotic program	0.310471
IPR021666	Troponin I residues 1-32	regulation of heart contraction	0.309963
IPR013146	LEM-like domain	muscle development	0.309961
IPR021623	Lamina-associated polypeptide 2 alpha	muscle development	0.309961
IPR010456	Ribosomal L11 methyltransferase, PrmA	cell proliferation	0.309946
IPR008625	GAGE	regulation of translational initiation	0.309415
IPR000683	Oxidoreductase, N-terminal	carbohydrate metabolic process	0.309382
IPR016332	Alpha-1B-glycoprotein/leukocyte immunoglobulin-like receptor	cell surface receptor linked signal transduction	0.309217
IPR000204	Orexin receptor family	feeding behavior	0.308951
IPR004059	Orexin receptor 1	feeding behavior	0.308951
IPR004060	Orexin receptor 2	feeding behavior	0.308951
IPR017359	Uncharacterised conserved protein UCP038021, RWD	RNA splicing	0.308942
IPR015482	Syntrophin	central nervous system development	0.308265
IPR009097	RNA ligase/cyclic nucleotide phosphodiesterase	intracellular signaling cascade	0.308231
IPR008048	DNA replication licensing factor Mcm	cell cycle	0.308114
IPR006553	Leucine-rich repeat, cysteine-containing subtype	proteolysis	0.308067
IPR001104	3-oxo-5-alpha-steroid 4-dehydrogenase, C-terminal	male gonad development	0.307832
IPR004056	Potassium channel, voltage dependent, Kv4.3	synaptic transmission	0.30775
IPR007857	Protein arginine N-methyltransferase PRMT5	cell proliferation	0.307743
IPR003280	Two pore domain potassium channel	potassium ion transport	0.307495
IPR013146	LEM-like domain	muscle contraction	0.307345
IPR021623	Lamina-associated polypeptide 2 alpha	muscle contraction	0.307345
IPR000741	Fructose-bisphosphate aldolase, class-I	fructose metabolic process	0.307303
IPR005873	Density-regulated protein DRP1	intracellular protein transport	0.307297
IPR003661	Signal transduction histidine kinase, subgroup 1, dimerisation/phosphoacceptor domain	intracellular signaling cascade	0.307027
IPR005467	Signal transduction histidine kinase, core	small GTPase mediated signal transduction	0.306783
IPR018955	Branched-chain alpha-ketoacid dehydrogenase kinase/Pyruvate dehydrogenase kinase, N-terminal	small GTPase mediated signal transduction	0.306783
IPR002554	Protein phosphatase 2A, regulatory B subunit, B56	nervous system development	0.30676
IPR008045	DNA replication licensing factor Mcm2	regulation of progression through cell cycle	0.306706
IPR005404	Potassium channel, voltage dependent, Kv3.3	synaptic transmission	0.306687
IPR001104	3-oxo-5-alpha-steroid 4-dehydrogenase, C-terminal	cell-cell signaling	0.306529
IPR014780	tRNA pseudouridine synthase II, TruB	regulation of progression through cell cycle	0.306151
IPR002246	Chloride channel ClC-4	muscle contraction	0.306058
IPR005874	Eukaryotic translation initiation factor SUI1	intracellular protein transport	0.305982
IPR006148	Glucosamine/galactosamine-6-phosphate isomerase	generation of precursor metabolites and energy	0.305745
IPR014780	tRNA pseudouridine synthase II, TruB	cell proliferation	0.305745
IPR004841	Amino acid permease/ SLC12A domain	amino acid metabolic process	0.305559
IPR007185	DNA polymerase alpha/epsilon, subunit B	DNA repair	0.305184
IPR001211	Phospholipase A2	phospholipid metabolic process	0.305107
IPR004841	Amino acid permease/ SLC12A domain	transport	0.305104
IPR013090	Phospholipase A2, active site	phospholipid metabolic process	0.305032
IPR000190	Angiotensin II receptor type 1	apoptosis	0.305026
IPR001126	DNA-repair protein, UmuC-like	DNA repair	0.304845
IPR017961	DNA polymerase, Y-family, little finger domain	DNA repair	0.304845
IPR017963	DNA-repair protein, UmuC-like, N-terminal	DNA repair	0.304845
IPR010541	Domain of unknown function DUF1115	RNA splicing	0.304804
IPR002364	Quinone oxidoreductase/zeta-crystallin, conserved site	electron transport	0.304717
IPR007192	Cdc23	cell proliferation	0.30471
IPR013699	Signal recognition particle, SRP72 subunit, RNA-binding	cell proliferation	0.30471
IPR019544	Tetratricopeptide, SHNi-TPR domain	cell proliferation	0.30471
IPR024121	Interferon-induced protein with tetratricopeptide repeats 1	cell proliferation	0.30471
IPR024125	Interferon-induced protein with tetratricopeptide repeat 5	cell proliferation	0.30471
IPR001013	Neurokinin NK3 receptor	muscle contraction	0.304697
IPR001681	Neurokinin receptor	muscle contraction	0.304697
IPR018465	Centromere protein Scm3, N-terminal	nervous system development	0.304525
IPR021052	Holliday junction recognition protein, HJURP	nervous system development	0.304525
IPR008851	Transcription initiation factor IIF, alpha subunit	transcription initiation from RNA polymerase II promoter	0.304404
IPR011039	Transcription Factor IIF, Rap30/Rap74, interaction	transcription initiation from RNA polymerase II promoter	0.304404
IPR015483	Gamma 1 syntrophin	central nervous system development	0.304374
IPR016090	Phospholipase A2 domain	phospholipid metabolic process	0.304188
IPR011704	ATPase, dynein-related, AAA domain	cell motility	0.304061
IPR001058	Synuclein	anti-apoptosis	0.30395
IPR002461	Beta-synuclein	anti-apoptosis	0.30395
IPR002462	Gamma-synuclein	anti-apoptosis	0.30395
IPR001058	Synuclein	central nervous system development	0.303794
IPR002461	Beta-synuclein	central nervous system development	0.303794
IPR002462	Gamma-synuclein	central nervous system development	0.303794
IPR008046	DNA replication licensing factor Mcm3	DNA replication	0.30371
IPR008047	Mini-chromosome maintenance complex protein 4	DNA replication	0.30371
IPR008049	DNA replication licensing factor Mcm6	DNA replication	0.303616
IPR008661	L6 membrane	negative regulation of cell proliferation	0.303611
IPR001013	Neurokinin NK3 receptor	inflammatory response	0.303592
IPR001681	Neurokinin receptor	inflammatory response	0.303592
IPR022159	Tuftelin interacting protein N-terminal	RNA processing	0.303572
IPR022783	GC-rich sequence DNA-binding factor domain	RNA processing	0.303572
IPR015151	Beta-adaptin appendage, C-terminal subdomain	intracellular protein transport	0.3035
IPR016342	AP-1, 2,4 complex subunit beta	intracellular protein transport	0.3035
IPR004217	Tim10/DDP family zinc finger	sensory perception of sound	0.303188
IPR000728	AIR synthase related protein, N-terminal domain	protein modification	0.303174
IPR010918	AIR synthase-related protein, C-terminal domain	protein modification	0.303174
IPR016188	PurM, N-terminal-like	protein modification	0.303174
IPR003164	Clathrin adaptor, alpha-adaptin, appendage, C-terminal subdomain	intracellular protein transport	0.303079
IPR013038	Clathrin adaptor, alpha-adaptin, appendage, Ig-like subdomain	intracellular protein transport	0.303079
IPR017104	Adaptor protein complex AP-2, alpha subunit	intracellular protein transport	0.303079
IPR023610	Phosphatidylinositol-4-phosphate 5-kinase	intracellular signaling cascade	0.302968
IPR015593	Small GTPase superfamily, Rab23	endocytosis	0.302717
IPR010734	Copine	lipid metabolic process	0.302688
IPR013627	DNA polymerase alpha, subunit B N-terminal	DNA repair	0.302592
IPR016722	DNA polymerase alpha, subunit B	DNA repair	0.302592
IPR013917	tRNA wybutosine-synthesis	cell motility	0.302176
IPR005403	Potassium channel, voltage dependent, Kv3.1	synaptic transmission	0.302088
IPR001551	Cannabinoid receptor type 2	behavior	0.302015
IPR024142	Superoxide dismutase copper chaperone	copper ion transport	0.301819
IPR001424	Superoxide dismutase, copper/zinc binding domain	copper ion transport	0.301812
IPR018152	Superoxide dismutase, copper/zinc, binding site	copper ion transport	0.301812
IPR024134	Superoxide dismutase (Cu/Zn) / superoxide dismutase copper chaperone	copper ion transport	0.301812
IPR001168	Adrenocorticotrophin (ACTH) receptor	G-protein signaling, coupled to cyclic nucleotide second messenger	0.301398
IPR000741	Fructose-bisphosphate aldolase, class-I	glycolysis	0.301386
IPR016192	APOBEC/CMP deaminase, zinc-binding	lipid metabolic process	0.301297
IPR002715	Nascent polypeptide-associated complex NAC domain	transcription from RNA polymerase II promoter	0.301227
IPR001521	Opsin, blue sensitive	visual perception	0.301012
IPR016193	Cytidine deaminase-like	lipid metabolic process	0.300957
IPR000683	Oxidoreductase, N-terminal	electron transport	0.300951
IPR010711	Phospholipase A2, group XII secretory	phospholipid metabolic process	0.300859
IPR002244	Chloride channel ClC-2	excretion	0.300751
IPR002245	Chloride channel ClC-3	excretion	0.300751
IPR002248	Chloride channel ClC-6	excretion	0.300751
IPR002249	Chloride channel ClC-7	excretion	0.300751
IPR004808	Exodeoxyribonuclease III xth	transcription from RNA polymerase II promoter	0.300208
IPR020847	AP endonuclease, family 1, binding site	transcription from RNA polymerase II promoter	0.300208
IPR003142	Biotin protein ligase, C-terminal	protein modification	0.299995
IPR004143	Biotin/lipoate A/B protein ligase	protein modification	0.299995
IPR004408	Biotin--acetyl-CoA-carboxylase ligase	protein modification	0.299995
IPR015491	Protocadherin 8	cell adhesion	0.299908
IPR015494	Protocadherin 10	cell adhesion	0.299908
IPR001882	Biotin-binding site	synaptic transmission	0.299854
IPR002735	Translation initiation factor IF2/IF5	regulation of translational initiation	0.299815
IPR016189	Translation initiation factor IF2/IF5, N-terminal	regulation of translational initiation	0.299815
IPR016190	Translation initiation factor IF2/IF5, zinc-binding	regulation of translational initiation	0.299815
IPR012295	Beta2-adaptin/TBP, C-terminal domain	intracellular protein transport	0.299738
IPR014189	Quinone oxidoreductase PIG3	electron transport	0.29969
IPR016641	Nascent polypeptide-associated complex subunit alpha	transcription from RNA polymerase II promoter	0.299409
IPR000272	Ion-transport regulator, FXYD motif	muscle contraction	0.299223
IPR000378	Opsin red/green sensitive	G-protein coupled receptor protein signaling pathway	0.299152
IPR002395	HMW kininogen	anatomical structure morphogenesis	0.299108
IPR000533	Tropomyosin	cell motility	0.299068
IPR006816	Engulfment/cell motility, ELMO	cell motility	0.29892
IPR015428	Synaptotagmin 1	synaptic transmission	0.298866
IPR006816	Engulfment/cell motility, ELMO	actin cytoskeleton organization and biogenesis	0.298737
IPR000378	Opsin red/green sensitive	visual perception	0.298638
IPR004049	Potassium channel, voltage dependent, Kv1.2	synaptic transmission	0.298582
IPR004050	Potassium channel, voltage dependent, Kv1.3	synaptic transmission	0.298582
IPR004052	Potassium channel, voltage dependent, Kv1.5	synaptic transmission	0.298582
IPR004053	Potassium channel, voltage dependent, Kv1.6	synaptic transmission	0.298582
IPR012897	Potassium channel, voltage dependent, Kv1.4, tandem inactivation domain	synaptic transmission	0.29855
IPR020467	Potassium channel, voltage dependent, Kv1.4	synaptic transmission	0.29855
IPR005576	RNA polymerase Rpb7, N-terminal	RNA splicing	0.298367
IPR003142	Biotin protein ligase, C-terminal	lipid metabolic process	0.298172
IPR004143	Biotin/lipoate A/B protein ligase	lipid metabolic process	0.298172
IPR004408	Biotin--acetyl-CoA-carboxylase ligase	lipid metabolic process	0.298172
IPR001760	Opsin	visual perception	0.297904
IPR000115	Phosphoribosylglycinamide synthetase	protein modification	0.297794
IPR004607	Phosphoribosylglycinamide formyltransferase	protein modification	0.297794
IPR004733	Phosphoribosylformylglycinamidine cyclo-ligase	protein modification	0.297794
IPR020559	Phosphoribosylglycinamide synthetase, conserved site	protein modification	0.297794
IPR020560	Phosphoribosylglycinamide synthetase, C-domain	protein modification	0.297794
IPR020561	Phosphoribosylglycinamide synthetase, ATP-grasp (A) domain	protein modification	0.297794
IPR020562	Phosphoribosylglycinamide synthetase, N-terminal	protein modification	0.297794
IPR001760	Opsin	G-protein coupled receptor protein signaling pathway	0.297732
IPR005482	Biotin carboxylase, C-terminal	synaptic transmission	0.2976
IPR011764	Biotin carboxylation domain	synaptic transmission	0.2976
IPR008054	Voltage gated sodium channel, alpha-8 subunit	muscle contraction	0.297523
IPR004396	Conserved hypothetical protein CHP00092	transcription	0.297417
IPR013029	Domain of unknown function DUF933	transcription	0.297417
IPR023192	TGS-like domain	transcription	0.297417
IPR000542	Acyltransferase ChoActase/COT/CPT	generation of precursor metabolites and energy	0.297229
IPR015597	Rab27	endocytosis	0.297216
IPR004094	Proteinase inhibitor I15, antistasin-like	cell-cell signaling	0.296919
IPR011061	Proteinase inhibitor I14/I15, hirudin/antistatin	cell-cell signaling	0.296919
IPR018112	Proteinase inhibitor I15, antistasin	cell-cell signaling	0.296919
IPR013706	3'5'-cyclic nucleotide phosphodiesterase N-terminal	visual perception	0.296898
IPR010482	Peroxin/Dysferlin domain	circulation	0.296831
IPR004396	Conserved hypothetical protein CHP00092	multicellular organismal development	0.296775
IPR013029	Domain of unknown function DUF933	multicellular organismal development	0.296775
IPR023192	TGS-like domain	multicellular organismal development	0.296775
IPR000076	K-Cl co-transporter	amino acid metabolic process	0.296734
IPR013283	ABC transporter, ABCE	transport	0.296733
IPR005284	Pigment precursor permease	transport	0.296631
IPR002962	Peropsin	G-protein coupled receptor protein signaling pathway	0.296629
IPR009069	Cysteine alpha-hairpin motif superfamily	generation of precursor metabolites and energy	0.296446
IPR000076	K-Cl co-transporter	transport	0.296313
IPR004393	Nicotinate-nucleotide pyrophosphorylase	cell-cell signaling	0.296131
IPR022412	Quinolinate phosphoribosyl transferase, N-terminal	cell-cell signaling	0.296131
IPR016650	Eukaryotic translation initiation factor 3 subunit E	regulation of translational initiation	0.296014
IPR019010	Eukaryotic translation initiation factor 3 subunit E, N-terminal	regulation of translational initiation	0.296014
IPR002962	Peropsin	visual perception	0.295925
IPR004393	Nicotinate-nucleotide pyrophosphorylase	positive regulation of cell proliferation	0.295791
IPR022412	Quinolinate phosphoribosyl transferase, N-terminal	positive regulation of cell proliferation	0.295791
IPR000022	Carboxyl transferase	synaptic transmission	0.295786
IPR011762	Acetyl-coenzyme A carboxyltransferase, N-terminal	synaptic transmission	0.295786
IPR011763	Acetyl-coenzyme A carboxyltransferase, C-terminal	synaptic transmission	0.295786
IPR013537	Acetyl-CoA carboxylase, central domain	synaptic transmission	0.295786
IPR003859	Beta-1,4-galactosyltransferase	glycosaminoglycan biosynthetic process	0.29577
IPR005398	Tubby, N-terminal	response to nutrient	0.29576
IPR001922	Dopamine D2 receptor	synaptic transmission	0.295659
IPR003018	GAF domain	visual perception	0.295371
IPR000089	Biotin/lipoyl attachment	synaptic transmission	0.295339
IPR011053	Single hybrid motif	synaptic transmission	0.295296
IPR018066	Tubby, C-terminal, conserved site	response to nutrient	0.29529
IPR001126	DNA-repair protein, UmuC-like	DNA replication	0.295278
IPR017961	DNA polymerase, Y-family, little finger domain	DNA replication	0.295278
IPR017963	DNA-repair protein, UmuC-like, N-terminal	DNA replication	0.295278
IPR007599	Derlin	unfolded protein response	0.295124
IPR000732	Rhodopsin	visual perception	0.295077
IPR019477	Rhodopsin, N-terminal	visual perception	0.295077
IPR012599	Peptidase C1A, propeptide	immune response	0.294986
IPR015643	Peptidase C1A, cathepsin B	immune response	0.294986
IPR015491	Protocadherin 8	nervous system development	0.294929
IPR015494	Protocadherin 10	nervous system development	0.294929
IPR003859	Beta-1,4-galactosyltransferase	protein modification	0.294922
IPR000622	K/Cl co-transporter, type 1	amino acid metabolic process	0.294757
IPR018491	K/Cl co-transporter, type 1/type 3	amino acid metabolic process	0.294757
IPR023270	tRNA (C5-cytosine) methyltransferase, NCL1	regulation of progression through cell cycle	0.29467
IPR009121	Peptidase A1, beta-site APP cleaving enzyme 2, BACE 2	proteolysis	0.294624
IPR002948	Thiazide-sensitive Na-K-Cl co-transporter	amino acid metabolic process	0.294535
IPR023270	tRNA (C5-cytosine) methyltransferase, NCL1	positive regulation of cell proliferation	0.294377
IPR017131	Small ribonucleoprotein associated, SmB/SmN	mRNA processing	0.29437
IPR000622	K/Cl co-transporter, type 1	transport	0.294356
IPR018491	K/Cl co-transporter, type 1/type 3	transport	0.294356
IPR006442	Type II toxin-antitoxin system, antitoxin Phd/YefM	phototransduction	0.294339
IPR002948	Thiazide-sensitive Na-K-Cl co-transporter	transport	0.294137
IPR016654	U6 snRNA-associated Sm-like protein LSm2	mRNA processing	0.293883
IPR017132	U6 snRNA-associated Sm-like protein LSm7	mRNA processing	0.293883
IPR016487	Small nuclear ribonucleoprotein SmF	mRNA processing	0.293744
IPR014313	Aldehyde oxidase	lipid metabolic process	0.293633
IPR006649	Ribonucleoprotein LSM domain, eukaryotic/archaea-type	mRNA processing	0.2936
IPR004842	Na/K/Cl co-transporter superfamily	amino acid metabolic process	0.293512
IPR001163	Ribonucleoprotein LSM domain	mRNA processing	0.293421
IPR001807	Chloride channel, voltage gated	excretion	0.293308
IPR014743	Chloride channel, core	excretion	0.293308
IPR003969	Potassium channel, voltage dependent, Kv6	potassium ion transport	0.293256
IPR001023	Heat shock protein Hsp70	anti-apoptosis	0.293156
IPR013126	Heat shock protein 70 family	anti-apoptosis	0.293156
IPR018181	Heat shock protein 70, conserved site	anti-apoptosis	0.293156
IPR004842	Na/K/Cl co-transporter superfamily	transport	0.293128
IPR017438	Inorganic polyphosphate/ATP-NAD kinase, domain 1	intracellular signaling cascade	0.292956
IPR000720	Peptidyl-glycine alpha-amidating monooxygenase	nervous system development	0.2922
IPR006844	Magnesium transporter protein 1	protein folding	0.292092
IPR021149	Oligosaccharyl transferase complex, subunit OST3/OST6	protein folding	0.292092
IPR001906	Terpene synthase, N-terminal domain	cell motility	0.291224
IPR001906	Terpene synthase, N-terminal domain	actin cytoskeleton organization and biogenesis	0.291052
IPR021966	Splicing factor SF3a60 binding domain	RNA splicing	0.290914
IPR024598	Domain of unknown function DUF3449	RNA splicing	0.290914
IPR006442	Type II toxin-antitoxin system, antitoxin Phd/YefM	G-protein coupled receptor protein signaling pathway	0.290839
IPR018525	Mini-chromosome maintenance, conserved site	DNA replication	0.290597
IPR005100	Transcription elongation factor Spt5, NGN domain	translation	0.290419
IPR006645	Transcription antitermination protein NusG, N-terminal domain	translation	0.290419
IPR017071	Transcription elongation factor Spt5	translation	0.290419
IPR022581	Spt5 transcription elongation factor, N-terminal	translation	0.290419
IPR003092	Two pore domain potassium channel, TASK family	synaptic transmission	0.290418
IPR024111	Peroxisomal targeting signal 1 receptor family	cell proliferation	0.29029
IPR013681	Myelin transcription factor 1	DNA replication	0.290232
IPR024109	Tryptophan-tRNA ligase, bacterial-type	negative regulation of cell proliferation	0.290193
IPR015491	Protocadherin 8	synaptic transmission	0.28976
IPR015494	Protocadherin 10	synaptic transmission	0.28976
IPR003970	Potassium channel, voltage dependent, Kv8	synaptic transmission	0.28974
IPR007193	Up-frameshift suppressor 2	regulation of translational initiation	0.289692
IPR010734	Copine	vesicle-mediated transport	0.289464
IPR013612	Amino acid permease, N-terminal	amino acid metabolic process	0.289216
IPR010456	Ribosomal L11 methyltransferase, PrmA	cell surface receptor linked signal transduction	0.289171
IPR000155	Melanocortin 4 receptor	multicellular organismal development	0.289099
IPR004350	Potassium channel, voltage dependent, Kv2.1	synaptic transmission	0.288963
IPR013612	Amino acid permease, N-terminal	transport	0.288881
IPR003973	Potassium channel, voltage dependent, Kv2	synaptic transmission	0.288865
IPR005826	Potassium channel, voltage dependent, Kv2.2	synaptic transmission	0.288767
IPR004489	Succinate dehydrogenase/fumarate reductase iron-sulphur protein	mitochondrial electron transport, NADH to ubiquinone	0.288676
IPR009051	Alpha-helical ferredoxin	mitochondrial electron transport, NADH to ubiquinone	0.288671
IPR001793	Retinal pigment epithelium GPCR	G-protein coupled receptor protein signaling pathway	0.288561
IPR006694	Fatty acid hydroxylase	fatty acid metabolic process	0.288151
IPR017352	Methyl-CpG binding protein MBD4	transcription from RNA polymerase II promoter	0.288034
IPR002151	Kinesin light chain	cell proliferation	0.287918
IPR015390	Rabaptin, GTPase-Rab5 binding domain	cell proliferation	0.287918
IPR006204	GHMP kinase N-terminal domain	RNA splicing	0.287855
IPR001793	Retinal pigment epithelium GPCR	visual perception	0.287556
IPR000732	Rhodopsin	G-protein coupled receptor protein signaling pathway	0.287526
IPR019477	Rhodopsin, N-terminal	G-protein coupled receptor protein signaling pathway	0.287526
IPR001413	Dopamine D1 receptor	nervous system development	0.287492
IPR007397	F-box associated (FBA) domain	proteolysis	0.287123
IPR013143	PCI/PINT associated module	regulation of translational initiation	0.286953
IPR000204	Orexin receptor family	synaptic transmission	0.286925
IPR004059	Orexin receptor 1	synaptic transmission	0.286925
IPR004060	Orexin receptor 2	synaptic transmission	0.286925
IPR017072	Transcription elongation factor Spt6	RNA splicing	0.28672
IPR010300	Cysteine dioxygenase type I	transcription from RNA polymerase II promoter	0.286579
IPR000232	Heat shock factor (HSF)-type, DNA-binding	transcription from RNA polymerase II promoter	0.286577
IPR002443	Na/K/Cl co-transporter	amino acid metabolic process	0.286563
IPR002444	Na/K/Cl co-transporter 1	amino acid metabolic process	0.286563
IPR002445	Na/K/Cl co-transporter 2	amino acid metabolic process	0.286563
IPR001250	Mannose-6-phosphate isomerase, type I	inflammatory response	0.286556
IPR003829	Pirin, N-terminal domain	inflammatory response	0.286556
IPR008778	Pirin, C-terminal domain	inflammatory response	0.286556
IPR012093	Pirin	inflammatory response	0.286556
IPR016305	Mannose-6-phosphate isomerase	inflammatory response	0.286556
IPR018050	Phosphomannose isomerase, type I, conserved site	inflammatory response	0.286556
IPR013586	26S proteasome regulatory subunit, C-terminal	regulation of translational initiation	0.286387
IPR007651	Lipin, N-terminal	phototransduction	0.28626
IPR002443	Na/K/Cl co-transporter	transport	0.286259
IPR002444	Na/K/Cl co-transporter 1	transport	0.286259
IPR002445	Na/K/Cl co-transporter 2	transport	0.286259
IPR011282	2-amino-3-ketobutyrate coenzyme A ligase	synaptic transmission	0.286135
IPR007857	Protein arginine N-methyltransferase PRMT5	cell surface receptor linked signal transduction	0.285912
IPR008340	Dishevelled-1	heart development	0.285641
IPR008342	Dishevelled-3	heart development	0.285603
IPR000560	Histidine phosphatase superfamily, clade-2	regulation of progression through cell cycle	0.285224
IPR000761	Melanocyte-stimulating hormone receptor	G-protein signaling, coupled to cAMP nucleotide second messenger	0.285223
IPR006641	YqgF/RNase H-like domain	RNA splicing	0.285207
IPR023097	Tex RuvX-like domain	RNA splicing	0.285207
IPR023323	Tex-like domain	RNA splicing	0.285207
IPR003504	Glial cell line-derived neurotrophic factor receptor alpha 2	cell cycle arrest	0.285018
IPR019280	COP9 signalosome, subunit CSN8	regulation of translational initiation	0.284975
IPR000190	Angiotensin II receptor type 1	behavior	0.284941
IPR011488	Translation initiation factor 2, alpha subunit	RNA splicing	0.284637
IPR024054	Translation initiation factor 2, alpha subunit, middle domain	RNA splicing	0.284637
IPR024055	Translation initiation factor 2, alpha subunit, C-terminal	RNA splicing	0.284637
IPR007651	Lipin, N-terminal	brain development	0.284481
IPR000232	Heat shock factor (HSF)-type, DNA-binding	regulation of transcription, DNA-dependent	0.284448
IPR007900	Transcription initiation factor TFIID component TAF4	generation of precursor metabolites and energy	0.284377
IPR004760	L-type amino acid transporter	protein complex assembly	0.284311
IPR015606	Cationic amino acid transporter	protein complex assembly	0.284198
IPR000560	Histidine phosphatase superfamily, clade-2	lipid metabolic process	0.284178
IPR004755	Cationic amino acid transport permease	protein complex assembly	0.283717
IPR018974	Tex-like protein, N-terminal	RNA splicing	0.283695
IPR023319	Tex-like protein, HTH domain	RNA splicing	0.283695
IPR017072	Transcription elongation factor Spt6	transcription from RNA polymerase II promoter	0.283258
IPR005302	Molybdenum cofactor sulfurase, C-terminal	amino acid metabolic process	0.283159
IPR005303	MOSC, N-terminal beta barrel	amino acid metabolic process	0.283159
IPR011037	Pyruvate kinase-like, insert domain	amino acid metabolic process	0.283159
IPR003504	Glial cell line-derived neurotrophic factor receptor alpha 2	negative regulation of cell proliferation	0.283019
IPR015095	Alkylated DNA repair protein AlkB, homologue 8, N-terminal	protein modification	0.282748
IPR014645	Target of Myb protein 1	negative regulation of cell proliferation	0.282639
IPR001978	Troponin	regulation of muscle contraction	0.282621
IPR013681	Myelin transcription factor 1	regulation of transcription, DNA-dependent	0.282243
IPR008340	Dishevelled-1	nervous system development	0.282191
IPR020984	Cell cycle regulatory protein, Spy1	regulation of progression through cell cycle	0.282013
IPR006236	D-3-phosphoglycerate dehydrogenase	viral genome replication	0.281771
IPR020984	Cell cycle regulatory protein, Spy1	positive regulation of cell proliferation	0.281731
IPR008342	Dishevelled-3	anatomical structure morphogenesis	0.281614
IPR006641	YqgF/RNase H-like domain	transcription from RNA polymerase II promoter	0.281534
IPR023097	Tex RuvX-like domain	transcription from RNA polymerase II promoter	0.281534
IPR023323	Tex-like domain	transcription from RNA polymerase II promoter	0.281534
IPR022343	GCR1-cAMP receptor	cell adhesion	0.281458
IPR015172	MIF4G-like, type 1	cell cycle arrest	0.281428
IPR015174	MIF4G-like, type 2	cell cycle arrest	0.281428
IPR017093	Molecular chaperone regulator BAG-1	protein folding	0.281416
IPR003656	Zinc finger, BED-type predicted	response to stress	0.281194
IPR001995	Peptidase A2A, retrovirus, catalytic	proteolysis	0.281169
IPR001360	Glycoside hydrolase, family 1	digestion	0.281058
IPR019458	Telomerase activating protein Est1	mRNA catabolic process, nonsense-mediated decay	0.281041
IPR002250	Chloride channel ClC-K	excretion	0.280969
IPR011488	Translation initiation factor 2, alpha subunit	transcription from RNA polymerase II promoter	0.280886
IPR024054	Translation initiation factor 2, alpha subunit, middle domain	transcription from RNA polymerase II promoter	0.280886
IPR024055	Translation initiation factor 2, alpha subunit, C-terminal	transcription from RNA polymerase II promoter	0.280886
IPR019050	FDF domain	mRNA processing	0.280774
IPR019053	FFD/TFG box motif	mRNA processing	0.280774
IPR008153	Clathrin adaptor, gamma-adaptin, appendage	intracellular protein transport	0.280615
IPR000277	Cys/Met metabolism, pyridoxal phosphate-dependent enzyme	synaptic transmission	0.280604
IPR001085	Serine hydroxymethyltransferase	synaptic transmission	0.280604
IPR019798	Serine hydroxymethyltransferase, pyridoxal phosphate binding site	synaptic transmission	0.280604
IPR004579	DNA repair protein rad10	nucleotide-excision repair	0.280564
IPR006206	Mevalonate/galactokinase	RNA splicing	0.280439
IPR013750	GHMP kinase, C-terminal domain	RNA splicing	0.280439
IPR006545	EYA	anatomical structure morphogenesis	0.28038
IPR005284	Pigment precursor permease	response to drug	0.28028
IPR003656	Zinc finger, BED-type predicted	negative regulation of cell proliferation	0.280166
IPR006205	Mevalonate kinase	RNA splicing	0.280125
IPR002293	Amino acid/polyamine transporter I	protein complex assembly	0.280016
IPR009232	EB-1 binding	protein complex assembly	0.279968
IPR009240	Adenomatous polyposis coli protein, 15 residue repeat	protein complex assembly	0.279968
IPR018974	Tex-like protein, N-terminal	transcription from RNA polymerase II promoter	0.27981
IPR023319	Tex-like protein, HTH domain	transcription from RNA polymerase II promoter	0.27981
IPR005160	Ku70/Ku80 C-terminal arm	DNA recombination	0.278982
[truncated: 47,638 more rows]
