# Supplementary material for: Pathway-specific protein domains are predictive for human diseases
Source: PLoS Comput Biol. 2019 May 10;15(5):e1007052. doi: 10.1371/journal.pcbi.1007052 (PMC6530867; doi:10.1371/journal.pcbi.1007052)
Supplement: S2 Table — (XLSX) [file pcbi.1007052.s005.xlsx]

## Sheet: Sheet1
S2 Table. Pathway-specific domains for coronary artery disease (CAD)
CAD-PSD InterproID (2,664)	CAD-PSD DomainName (2,664)
IPR015489	Cadherin 13
IPR006426	Asparagine synthase, glutamine-hydrolyzing
IPR005486	Glucokinase regulatory, conserved site
IPR004727	Calcium-activated chloride channel protein
IPR013642	Chloride channel calcium-activated
IPR015394	Domain of unknown function DUF1973
IPR006875	Sarcoglycan complex subunit protein
IPR001962	Asparagine synthase
IPR005078	Peptidase C54
IPR002452	Alpha tubulin
IPR002454	Gamma tubulin
IPR004057	Epsilon tubulin
IPR018316	Tubulin/FtsZ, 2-layer sandwich domain
IPR000217	Tubulin
IPR008280	Tubulin/FtsZ, C-terminal
IPR017975	Tubulin, conserved site
IPR023123	Tubulin, C-terminal
IPR014637	Sorting nexin, Snx5/Snx6 types
IPR002967	Delta tubulin
IPR002453	Beta tubulin
IPR013838	Beta tubulin, autoregulation binding site
IPR003008	Tubulin/FtsZ, GTPase domain
IPR014430	Inositolphosphorylceramide-B hydroxylase
IPR023302	Peptidase S9A, oligopeptidase, N-terminal
IPR004962	Mab-21 protein
IPR001347	Sugar isomerase (SIS)
IPR012913	Glucosidase II beta subunit-like
IPR006035	Ureohydrolase
IPR014033	Arginase
IPR020855	Ureohydrolase, manganese-binding site
IPR023696	Ureohydrolase domain
IPR015404	Vps5 C-terminal
IPR000101	Gamma-glutamyltranspeptidase
IPR004299	Membrane bound O-acyl transferase, MBOAT
IPR020859	ROC GTPase
IPR005855	Glucosamine-fructose-6-phosphate aminotransferase, isomerising
IPR006985	Receptor activity modifying protein
IPR014371	Sterol O-acyltransferase, ACAT/DAG/ARE types
IPR013498	DNA topoisomerase, type IA, zn finger
IPR000687	RIO kinase
IPR017407	Serine/threonine-protein kinase Rio1
IPR013566	EF hand associated, type-1
IPR013567	EF hand associated, type-2
IPR020860	MIRO
IPR021181	Small GTPase superfamily, mitochondrial rho type
IPR002133	S-adenosylmethionine synthetase
IPR022628	S-adenosylmethionine synthetase, N-terminal
IPR022629	S-adenosylmethionine synthetase, central domain
IPR022630	S-adenosylmethionine synthetase, C-terminal
IPR022631	S-adenosylmethionine synthetase, conserved site
IPR022636	S-adenosylmethionine synthetase superfamily
IPR018103	Translationally controlled tumour protein, conserved site
IPR018105	Translationally controlled tumour protein
IPR018934	RIO-like kinase
IPR018935	RIO kinase, conserved site
IPR001747	Lipid transport protein, N-terminal
IPR009454	Lipid transport, open beta-sheet
IPR011030	Vitellinogen, superhelical
IPR015255	Vitellinogen, open beta-sheet
IPR015816	Vitellinogen, beta-sheet N-terminal
IPR015817	Vitellinogen, open beta-sheet, subdomain 1
IPR015818	Vitellinogen, open beta-sheet, subdomain 2
IPR015819	Lipid transport protein, beta-sheet shell
IPR022176	Apolipoprotein B100 C-terminal
IPR001703	Alpha-fetoprotein
IPR021177	Serum albumin/Alpha-fetoprotein
IPR000749	ATP:guanido phosphotransferase
IPR000264	ALB/AFP/VDB
IPR014760	Serum albumin, N-terminal
IPR020857	Serum albumin, conserved site
IPR020858	Serum albumin-like
IPR005065	Platelet-activating factor acetylhydrolase
IPR016715	PAF acetylhydrolase
IPR014746	Glutamine synthetase/guanido kinase, catalytic domain
IPR022413	ATP:guanido phosphotransferase, N-terminal
IPR022414	ATP:guanido phosphotransferase, catalytic domain
IPR022415	ATP:guanido phosphotransferase active site
IPR001612	Caveolin
IPR018361	Caveolin, conserved site
IPR019805	Heat shock protein Hsp90, conserved site
IPR015285	RIO2 kinase, winged helix, N-terminal
IPR015504	Caveolin-1
IPR015868	Glutaminase
IPR000454	ATPase, F0 complex, subunit C
IPR020537	ATPase, F0 complex, subunit C, DCCD-binding site
IPR000213	Vitamin D-binding protein
IPR015247	Vitamin D binding protein, domain III
IPR011603	2-oxoglutarate dehydrogenase, E1 component
IPR005329	Sorting nexin, N-terminal
IPR001078	2-oxoacid dehydrogenase acyltransferase, catalytic domain
IPR004167	E3 binding
IPR023213	Chloramphenicol acetyltransferase-like domain
IPR006257	Dihydrolipoyllysine-residue acetyltransferase component of pyruvate dehydrogenase complex
IPR015761	Lipoamide Acyltransferase
IPR001404	Heat shock protein Hsp90 family
IPR020575	Heat shock protein Hsp90, N-terminal
IPR008631	Glycogen synthase
IPR004856	Glycosyl transferase, ALG6/ALG8
IPR010793	Ribosomal protein L37/S30
IPR004122	Barrier- to-autointegration factor, BAF
IPR009151	Basigin
IPR017997	Vinculin
IPR014472	Choline/ethanolamine phosphotransferase
IPR011323	Mss4/translationally controlled tumour-associated TCTP
IPR020430	Brain-derived neurotrophic factor
IPR020432	Neurotrophin-4
IPR024644	Interferon-induced protein 44 family
IPR009786	Spot 14 family
IPR002072	Nerve growth factor-related
IPR019846	Nerve growth factor conserved site
IPR020408	Nerve growth factor-like
IPR001915	Peptidase M48
IPR001504	Bradykinin receptor B2
IPR007668	RFX1 transcription activation region
IPR020425	Nerve growth factor, beta subunit
IPR020437	Nerve growth factor, beta subunit, mammalian
IPR004908	ATPase, V1 complex, subunit H
IPR015674	Gastrin releasing peptide
IPR008673	Microfibril-associated glycoprotein
IPR003016	2-oxo acid dehydrogenase, lipoyl-binding site
IPR007943	Aspartyl beta-hydroxylase/Triadin domain
IPR010798	Triadin
IPR004965	Paralemmin
IPR000096	Serum amyloid A protein
IPR004269	Folate receptor
IPR012852	Coiled-coil transcriptional coactivator-like
IPR001548	Peptidase M2, peptidyl-dipeptidase A
IPR002211	Lymphocyte-specific protein
IPR007803	Aspartyl/Asparaginyl beta-hydroxylase
IPR012338	Beta-lactamase/transpeptidase-like
IPR002175	Endothelin receptor A
IPR007515	Mss4
IPR009729	Galactose-3-O-sulfotransferase
IPR008477	Protein of unknown function DUF758
IPR004240	Nonaspanin (TM9SF)
IPR003377	Cornichon
IPR002573	Choline/ethanolamine kinase
IPR007177	Domain of unknown function DUF367
IPR022968	Ribosome biogenesis protein
IPR000147	Angiotensin II receptor type 2
IPR001613	Flavin amine oxidase
IPR007904	APOBEC-like, C-terminal
IPR010508	Domain of unknown function DUF1088
IPR000462	CDP-alcohol phosphatidyltransferase
IPR005720	Dihydroorotate dehydrogenase domain
IPR012135	Dihydroorotate dehydrogenase, class 1/ 2
IPR013158	APOBEC-like, N-terminal
IPR003191	Guanylate-binding protein, C-terminal
IPR000046	Neurokinin NK1 receptor
IPR001466	Beta-lactamase-related
IPR005956	4-hydroxyphenylpyruvate dioxygenase
IPR000913	Neurokinin NK2 receptor
IPR004360	Glyoxalase/fosfomycin resistance/dioxygenase domain
IPR001017	Dehydrogenase, E1 component
IPR015894	Guanylate-binding protein, N-terminal
IPR008636	Hook-related protein family
IPR017515	Methylmalonyl-CoA epimerase
IPR016471	Nicotinamide phosphoribosyl transferase
IPR010600	Inter-alpha-trypsin inhibitor heavy chain, C-terminal
IPR003653	Peptidase C48, SUMO/Sentrin/Ubl1
IPR002930	Glycine cleavage H-protein
IPR017453	Glycine cleavage H-protein, subgroup
IPR010625	CHCH
IPR019410	Nicotinamide N-methyltransferase-like
IPR020084	NUDIX hydrolase, conserved site
IPR002379	V-ATPase proteolipid subunit C-like domain
IPR000407	Nucleoside phosphatase GDA1/CD39
IPR005900	6-phosphogluconolactonase, DevB-type
IPR020476	NUDIX hydrolase
IPR017349	Tumour necrosis factor receptor 3
IPR020411	Tumour necrosis factor receptor 1B
IPR020413	Tumour necrosis factor receptor 9
IPR020416	Tumour necrosis factor receptor 8
IPR020435	Tumour necrosis factor receptor 5
IPR020445	Tumour necrosis factor receptor 4
IPR022318	Tumour necrosis factor receptor 18
IPR022319	Tumour necrosis factor receptor 27
IPR022328	Tumour necrosis factor receptor 7
IPR006603	Cystinosin/ERS1p repeat
IPR003293	Nudix hydrolase 6-like
IPR003565	Bis(5'-nucleosyl)-tetraphosphatase
IPR007722	mRNA decapping protein 2, Box A
IPR015375	NADH pyrophosphatase-like, N-terminal
IPR015376	Zinc ribbon, NADH pyrophosphatase
IPR003563	7,8-dihydro-8-oxoguanine triphosphatase
IPR014387	CDP-diacylglycerol-inositol 3-phosphatidyltransferase, eukaryote
IPR018629	Transport protein XK
IPR001282	Glucose-6-phosphate dehydrogenase
IPR019796	Glucose-6-phosphate dehydrogenase, active site
IPR022674	Glucose-6-phosphate dehydrogenase, NAD-binding
IPR022675	Glucose-6-phosphate dehydrogenase, C-terminal
IPR022332	Tumour necrosis factor receptor 14
IPR022342	Tumour necrosis factor receptor 19
IPR014644	Protein arginine N-methyltransferase PRMT7
IPR011057	Mss4-like
IPR016817	Mannose-P-dolichol utilization defect 1 protein
IPR003736	Phenylacetic acid degradation-related domain
IPR017597	Pyruvate dehydrogenase (acetyl-transferring) E1 component, alpha subunit, subgroup y
IPR000572	Oxidoreductase, molybdopterin-binding domain
IPR005066	Moybdenum cofactor oxidoreductase, dimerisation
IPR008335	Eukaryotic molybdopterin oxidoreductase
IPR015488	Desmoglein 2
IPR019605	Misato Segment II tubulin-like domain
IPR001055	Adrenodoxin
IPR018298	Adrenodoxin, iron-sulphur binding site
IPR005475	Transketolase-like, pyrimidine-binding domain
IPR001382	Glycoside hydrolase, family 47
IPR007194	Transport protein particle (TRAPP) component
IPR000849	Sugar phosphate transporter
IPR021159	Glycerate/sugar phosphate transporter, conserved site
IPR002579	Peptide methionine sulphoxide reductase MrsB
IPR022587	Myotubularin-associated
IPR015797	NUDIX hydrolase domain-like
IPR000086	NUDIX hydrolase domain
IPR016721	TRAPP I complex, Bet3
IPR016696	TRAPP I complex, subunit 5
IPR000874	Bombesin/neuromedin-B/ranatensin peptide family
IPR000840	Gamma-retroviral matrix, N-terminal
IPR010999	Retroviral matrix, N-terminal
IPR005476	Transketolase, C-terminal
IPR009014	Transketolase, C-terminal/Pyruvate-ferredoxin oxidoreductase, domain II
IPR015941	Transketolase-like, C-terminal
IPR006775	Glucosylceramidase
IPR014551	Beta-glucosidase, GBA2 type
IPR024462	Beta-glucosidase, GBA2 type, N-terminal
IPR015707	Beta-2-Microglobulin
IPR006913	Glutathione-dependent formaldehyde-activating enzyme/centromere protein V
IPR005474	Transketolase, N-terminal
IPR015366	Peptidase S53, propeptide
IPR004358	Signal transduction histidine kinase-related protein, C-terminal
IPR008389	ATPase, V0 complex, subunit e1/e2
IPR017385	ATPase, V0 complex, subunit e1/e2, metazoa
IPR006421	Glycogen debranching enzyme, metazoa
IPR010401	Amylo-alpha-1,6-glucosidase
IPR001661	Glycoside hydrolase, family 37
IPR018232	Glycoside hydrolase, family 37, conserved site
IPR020826	Transketolase binding site
IPR005854	Amidophosphoribosyl transferase
IPR004888	Glycoside hydrolase, family 63
IPR000283	NADH:ubiquinone oxidoreductase, 75kDa subunit, conserved site
IPR006656	Molybdopterin oxidoreductase
IPR010228	NADH:ubiquinone oxidoreductase, subunit G
IPR015405	NADH-quinone oxidoreductase, chain G, C-terminal
IPR019574	NADH:ubiquinone oxidoreductase, subunit G, iron-sulphur binding
IPR002100	Transcription factor, MADS-box
IPR000296	Cation-dependent mannose-6-phosphate receptor
IPR022102	Holliday junction regulator protein family C-terminal
IPR000245	V-ATPase proteolipid subunit
IPR011555	V-ATPase proteolipid subunit C, eukaryotic
IPR000836	Phosphoribosyltransferase domain
IPR018465	Centromere protein Scm3, N-terminal
IPR021052	Holliday junction recognition protein, HJURP
IPR018993	FGFR1 oncogene partner (FOP), N-terminal dimerisation domain
IPR022032	Myogenic determination factor 5
IPR002546	Myogenic basic muscle-specific protein
IPR004907	ATPase, V1 complex, subunit C
IPR002502	N-acetylmuramoyl-L-alanine amidase domain
IPR006619	Peptidoglycan recognition protein family domain, metazoa/bacteria
IPR015510	Peptidoglycan recognition protein
IPR017331	Peptidoglycan recognition protein, PGRP-S
IPR006953	Vesicle tethering protein Uso1/P115-like , head domain
IPR006955	Uso1/p115-like vesicle tethering protein, C-terminal
IPR024095	Vesicle tethering protein p115-like
IPR007474	ApaG domain
IPR018958	SMI1/KNR4 like domain
IPR011143	Ganglioside GM2 synthase
IPR011876	Isopentenyl-diphosphate delta-isomerase, type 1
IPR017932	Glutamine amidotransferase type 2 domain
IPR017401	Protein phosphatase 1, regulatory subunit 12A/B/C, eukaryote
IPR005467	Signal transduction histidine kinase, core
IPR018955	Branched-chain alpha-ketoacid dehydrogenase kinase/Pyruvate dehydrogenase kinase, N-terminal
IPR000583	Class II glutamine amidotransferase domain
IPR015717	Transmembrane emp24 domain-containing protein
IPR015483	Gamma 1 syntrophin
IPR004385	Nucleoside diphosphate pyrophosphatase
IPR010482	Peroxin/Dysferlin domain
IPR013309	Wnt inhibitory factor (WIF)-1
IPR010233	Ubiquinone biosynthesis O-methyltransferase
IPR022238	Uncharacterised protein family, methyltransferase, Williams-Beuren syndrome
IPR004134	Peptidase C1B, bleomycin hydrolase
IPR004106	Peptidase S9A/B/C, oligopeptidase, N-terminal beta-propeller
IPR000952	Uncharacterised protein family UPF0017, hydrolase-like, conserved site
IPR012020	AB-hydrolase YheT, putative
IPR001375	Peptidase S9, prolyl oligopeptidase, catalytic domain
IPR002470	Peptidase S9A, prolyl oligopeptidase
IPR000573	Aconitase A/isopropylmalate dehydratase small subunit, swivel
IPR001030	Aconitase/3-isopropylmalate dehydratase large subunit, alpha/beta/alpha
IPR006249	Aconitase/iron regulatory protein 2
IPR015928	Aconitase/3-isopropylmalate dehydratase, swivel
IPR015931	Aconitase/3-isopropylmalate dehydratase large subunit, alpha/beta/alpha, subdomain 1/3
IPR015932	Aconitase/3-isopropylmalate dehydratase large subunit, alpha/beta/alpha, subdomain 2
IPR015934	Aconitase/Iron regulatory protein 2/2-methylisocitrate dehydratase
IPR015937	Aconitase/isopropylmalate dehydratase
IPR018136	Aconitase family, 4Fe-4S cluster binding site
IPR002469	Peptidase S9B, dipeptidylpeptidase IV N-terminal
IPR002471	Peptidase S9, serine active site
IPR012099	Midasin
IPR008625	GAGE
IPR015104	Beta-2-glycoprotein-1 fifth domain
IPR015486	Interleukin-2 receptor alpha
IPR017341	Membrane cofactor protein, CD46
IPR003549	Claudin-3
IPR003550	Claudin-4
IPR003551	Claudin-5
IPR003552	Claudin-7
IPR003553	Claudin-9
IPR003555	Claudin-11
IPR003925	Claudin-6
IPR003926	Claudin-8
IPR003927	Claudin-16
IPR003928	Claudin-18
IPR005411	Claudin-2
IPR008094	Claudin-15
IPR008661	L6 membrane
IPR006694	Fatty acid hydroxylase
IPR007872	Zinc finger, DPH-type
IPR015482	Syntrophin
IPR003165	Stem cell self-renewal protein Piwi
IPR001978	Troponin
IPR003556	Claudin-14
IPR004035	Endonuclease III, iron-sulphur binding site
IPR007829	TM2
IPR017974	Claudin, conserved site
IPR022229	Peptidase S8A, tripeptidyl peptidase II
IPR002189	F-actin-capping protein subunit alpha
IPR017865	F-actin capping protein, alpha subunit, conserved site
IPR002384	Osteocalcin/matrix Gla protein
IPR006187	Claudin
IPR007960	Mammalian taste receptor
IPR000194	ATPase, F1/V1/A1 complex, alpha/beta subunit, nucleotide-binding domain
IPR000793	ATPase, F1/V1/A1 complex, alpha/beta subunit, C-terminal
IPR004100	ATPase, alpha/beta subunit, N-terminal
IPR020003	ATPase, alpha/beta subunit, nucleotide-binding domain, active site
IPR005723	ATPase, V1 complex, subunit B
IPR022879	V-type ATP synthase regulatory subunit B/beta
IPR000380	DNA topoisomerase, type IA
IPR003601	DNA topoisomerase, type IA, domain 2
IPR003602	DNA topoisomerase, type IA, DNA-binding
IPR006171	Toprim domain
IPR013497	DNA topoisomerase, type IA, central
IPR013824	DNA topoisomerase, type IA, central region, subdomain 1
IPR013826	DNA topoisomerase, type IA, central region, subdomain 3
IPR023405	DNA topoisomerase, type IA, core domain
IPR023406	DNA topoisomerase, type IA, active site
IPR001393	Calsequestrin
IPR018233	Calsequestrin, conserved site
IPR003198	Amidinotransferase
IPR001473	Clathrin, heavy chain, propeller, N-terminal
IPR015348	Clathrin, heavy chain, linker, core motif
IPR016025	Clathrin, heavy chain, linker/propeller domain
IPR016341	Clathrin, heavy chain
IPR022365	Clathrin, heavy chain, propeller repeat
IPR010497	Epoxide hydrolase, N-terminal
IPR016292	Epoxide hydrolase
IPR000762	Midkine heparin-binding growth factor
IPR020089	Pleiotrophin/Midkine heparin-binding growth factor, N-terminal domain
IPR020090	Pleiotrophin/Midkine heparin-binding growth factor, C-terminal domain
IPR020091	Pleiotrophin/Midkine heparin-binding growth factor, disulphide-rich domain
IPR020092	Pleiotrophin/Midkine heparin-binding growth factor, conserved site
IPR004547	Glucosamine-6-phosphate isomerase
IPR018321	Glucosamine-6-phosphate isomerase, conserved site
IPR000981	Neurohypophysial hormone
IPR022423	Neurohypophysial hormone, conserved site
IPR001398	Macrophage migration inhibitory factor
IPR014347	Tautomerase/MIF superfamily
IPR019829	Macrophage migration inhibitory factor, conserved site
IPR000374	Phosphatidate cytidylyltransferase
IPR016720	Phosphatidate cytidylyltransferase, eukaryota
IPR018483	Carbohydrate kinase, FGGY, conserved site
IPR016636	3-oxo-5-alpha-steroid 4-dehydrogenase
IPR005999	Glycerol kinase
IPR005441	Preproghrelin peptide
IPR006737	Motilin/ghrelin-associated peptide
IPR006738	Motilin/ghrelin
IPR001181	Interleukin-7
IPR006003	Carbohydrate kinase, FGGY-related
IPR010226	NADH-quinone oxidoreductase, chain I
IPR018485	Carbohydrate kinase, FGGY, C-terminal
IPR001483	Urotensin II
IPR019137	Nck-associated protein 1
IPR019347	Axonemal dynein light chain
IPR006789	ARP2/3 complex, 16kDa subunit (p16-Arc)
IPR006760	Endosulphine
IPR019528	Pericentrin/AKAP-450 centrosomal targeting domain
IPR013594	Dynein heavy chain, domain-1
IPR000577	Carbohydrate kinase, FGGY
IPR018484	Carbohydrate kinase, FGGY, N-terminal
IPR007074	LicD
IPR010849	DiGeorge syndrome critical 6
IPR008775	Phytanoyl-CoA dioxygenase
IPR004071	Cysteinyl leukotriene receptor
IPR013311	Cysteinyl leukotriene receptor 2
IPR024317	Dynein heavy chain, P-loop containing D4 domain
IPR017130	Cholesteryl ester transfer
IPR007007	Ninjurin
IPR023610	Phosphatidylinositol-4-phosphate 5-kinase
IPR004273	Dynein heavy chain domain
IPR013602	Dynein heavy chain, domain-2
IPR024743	Dynein heavy chain, coiled coil stalk
IPR012599	Peptidase C1A, propeptide
IPR015643	Peptidase C1A, cathepsin B
IPR002113	Adenine nucleotide translocator 1
IPR022252	Suppressor of cytokine signalling
IPR002654	Glycosyl transferase, family 25
IPR010510	FGF binding 1
IPR002554	Protein phosphatase 2A, regulatory B subunit, B56
IPR006017	Caldesmon
IPR006018	Caldesmon/lymphocyte specific protein
IPR021839	Protein of unknown function DUF3432
IPR003887	LEM domain
IPR011015	LEM/LEM-like domain
IPR012725	Chaperone DnaK
IPR018996	Inner nuclear membrane protein MAN1
IPR009311	Interferon-induced 6-16
IPR001023	Heat shock protein Hsp70
IPR013126	Heat shock protein 70 family
IPR018181	Heat shock protein 70, conserved site
IPR007604	CP2 transcription factor
IPR013657	UAA transporter
IPR006762	Gtr1/RagA G protein
IPR004755	Cationic amino acid transport permease
IPR015606	Cationic amino acid transporter
IPR000545	Lactalbumin
IPR002293	Amino acid/polyamine transporter I
IPR004760	L-type amino acid transporter
IPR001925	Porin, eukaryotic type
IPR021666	Troponin I residues 1-32
IPR013146	LEM-like domain
IPR021623	Lamina-associated polypeptide 2 alpha
IPR016332	Alpha-1B-glycoprotein/leukocyte immunoglobulin-like receptor
IPR006553	Leucine-rich repeat, cysteine-containing subtype
IPR001104	3-oxo-5-alpha-steroid 4-dehydrogenase, C-terminal
IPR002246	Chloride channel ClC-4
IPR006148	Glucosamine/galactosamine-6-phosphate isomerase
IPR004841	Amino acid permease/ SLC12A domain
IPR000190	Angiotensin II receptor type 1
IPR001013	Neurokinin NK3 receptor
IPR001681	Neurokinin receptor
IPR011704	ATPase, dynein-related, AAA domain
IPR001058	Synuclein
IPR002461	Beta-synuclein
IPR002462	Gamma-synuclein
IPR015593	Small GTPase superfamily, Rab23
IPR010734	Copine
IPR013917	tRNA wybutosine-synthesis
IPR001551	Cannabinoid receptor type 2
IPR016192	APOBEC/CMP deaminase, zinc-binding
IPR016193	Cytidine deaminase-like
IPR015491	Protocadherin 8
IPR015494	Protocadherin 10
IPR000272	Ion-transport regulator, FXYD motif
IPR000533	Tropomyosin
IPR006816	Engulfment/cell motility, ELMO
IPR003142	Biotin protein ligase, C-terminal
IPR004143	Biotin/lipoate A/B protein ligase
IPR004408	Biotin--acetyl-CoA-carboxylase ligase
IPR008054	Voltage gated sodium channel, alpha-8 subunit
IPR000542	Acyltransferase ChoActase/COT/CPT
IPR015597	Rab27
IPR004094	Proteinase inhibitor I15, antistasin-like
IPR011061	Proteinase inhibitor I14/I15, hirudin/antistatin
IPR018112	Proteinase inhibitor I15, antistasin
IPR000076	K-Cl co-transporter
IPR013283	ABC transporter, ABCE
IPR005284	Pigment precursor permease
IPR009069	Cysteine alpha-hairpin motif superfamily
IPR004393	Nicotinate-nucleotide pyrophosphorylase
IPR022412	Quinolinate phosphoribosyl transferase, N-terminal
IPR000622	K/Cl co-transporter, type 1
IPR018491	K/Cl co-transporter, type 1/type 3
IPR009121	Peptidase A1, beta-site APP cleaving enzyme 2, BACE 2
IPR002948	Thiazide-sensitive Na-K-Cl co-transporter
IPR023270	tRNA (C5-cytosine) methyltransferase, NCL1
IPR014313	Aldehyde oxidase
IPR004842	Na/K/Cl co-transporter superfamily
IPR001906	Terpene synthase, N-terminal domain
IPR013612	Amino acid permease, N-terminal
IPR010456	Ribosomal L11 methyltransferase, PrmA
IPR007397	F-box associated (FBA) domain
IPR002443	Na/K/Cl co-transporter
IPR002444	Na/K/Cl co-transporter 1
IPR002445	Na/K/Cl co-transporter 2
IPR001250	Mannose-6-phosphate isomerase, type I
IPR003829	Pirin, N-terminal domain
IPR008778	Pirin, C-terminal domain
IPR012093	Pirin
IPR016305	Mannose-6-phosphate isomerase
IPR018050	Phosphomannose isomerase, type I, conserved site
IPR007857	Protein arginine N-methyltransferase PRMT5
IPR007900	Transcription initiation factor TFIID component TAF4
IPR000560	Histidine phosphatase superfamily, clade-2
IPR005302	Molybdenum cofactor sulfurase, C-terminal
IPR005303	MOSC, N-terminal beta barrel
IPR011037	Pyruvate kinase-like, insert domain
IPR006236	D-3-phosphoglycerate dehydrogenase
IPR020984	Cell cycle regulatory protein, Spy1
IPR022343	GCR1-cAMP receptor
IPR001995	Peptidase A2A, retrovirus, catalytic
IPR008465	Dystroglycan
IPR013289	Eight-Twenty-One
IPR014896	NHR2-like
IPR004097	DHHA2
IPR003978	Thrombopoeitin
IPR020412	Interleukin-11, mammalian
IPR020438	Interleukin-11
IPR015523	Vasoactive intestinal peptide
IPR015550	Glucagon-like
IPR013291	Myeloid transforming gene-related protein-1 (MTGR1)
IPR013292	Myeloid transforming gene on chromosome 16 (MTG16)
IPR005385	Lysophosphatidic acid receptor EDG-7
IPR007859	Electron transfer flavoprotein-ubiquinone oxidoreductase
IPR011040	Sialidases
IPR008053	Voltage gated sodium channel, alpha-5 subunit
IPR016274	Histidine acid phosphatase, eukaryotic
IPR004303	Protein-arginine deiminase
IPR013530	Protein-arginine deiminase, C-terminal
IPR013732	Protein-arginine deiminase (PAD) N-terminal
IPR013733	Protein-arginine deiminase (PAD), central domain
IPR016296	Protein-arginine deiminase, subgroup
IPR002388	Annexin, type I
IPR022005	Prohormone convertase enzyme
IPR023321	PINIT domain
IPR001211	Phospholipase A2
IPR013090	Phospholipase A2, active site
IPR006573	NEUZ
IPR016090	Phospholipase A2 domain
IPR001110	Uncharacterised protein family UPF0012, conserved site
IPR010259	Proteinase inhibitor I9
IPR009095	TRADD, N-terminal
IPR021861	THO complex, subunit THOC1
IPR009294	Gamma-secretase subunit Aph-1
IPR017568	3-oxoacyl-[acyl-carrier-protein] synthase 2
IPR003894	TAFH/NHR1
IPR009124	Cadherin/Desmocollin
IPR003694	NAD synthase
IPR014445	Glutamine-dependent NAD(+) synthetase
IPR022310	NAD/GMP synthase
IPR005708	Homogentisate 1,2-dioxygenase
IPR024586	DnaJ-like protein C11, C-terminal
IPR009122	Desmosomal cadherin
IPR004129	Glycerophosphoryl diester phosphodiesterase
IPR009123	Desmoglein
IPR014868	Cadherin prodomain
IPR010711	Phospholipase A2, group XII secretory
IPR015603	Phosphate Regulating Neutral Endopeptidase
IPR002625	Smr protein/MutS2 C-terminal
IPR013899	Domain of unknown function DUF1771
IPR015399	Domain of unknown function DUF1977, DnaJ-like
IPR003010	Carbon-nitrogen hydrolase
IPR024109	Tryptophan-tRNA ligase, bacterial-type
IPR010240	Cysteine desulfurase
IPR001758	Prostanoid EP4 receptor
IPR010448	Torsin
IPR016902	Vacuolar protein sorting-associated protein 41
IPR001799	Ephrin
IPR019765	Ephrin, conserved site
IPR007810	Pep3/Vps18/deep orange
IPR003582	Metridin-like ShK toxin
IPR019498	MENTAL domain
IPR015644	Peptidase C1A, cathepsin K
IPR004181	Zinc finger, MIZ-type
IPR003302	Cornifin (SPRR1)
IPR015531	GPCR, family 3, nine cysteines domain
IPR014882	Cathepsin C exclusion
IPR009232	EB-1 binding
IPR009240	Adenomatous polyposis coli protein, 15 residue repeat
IPR012101	Biotinidase, eukaryotic
IPR011171	Glia maturation factor beta
IPR024766	Zinc finger, RING-H2-type
IPR002167	Graves disease carrier protein
IPR017378	Torsin, subgroup
IPR000799	Steroidogenic acute regulatory protein
IPR005097	Saccharopine dehydrogenase / Homospermidine synthase
IPR007698	Alanine dehydrogenase/PNT, NAD(H)-binding domain
IPR007886	Alanine dehydrogenase/pyridine nucleotide transhydrogenase, N-terminal
IPR016528	Vacuolar protein sorting-associated protein 11
IPR024763	Vacuolar protein sorting protein 11, C-terminal
IPR008658	Kinesin-associated protein 3
IPR003663	Sugar/inositol transporter
IPR002945	Glucose transporter, type 3 (GLUT3)
IPR002030	Mitochondrial brown fat uncoupling protein
IPR011519	ASPIC/UnbV
IPR002439	Glucose transporter, type 1 (GLUT1)
IPR001033	Alpha-catenin
IPR002440	Glucose transporter, type 2 (GLUT2)
IPR002441	Glucose transporter, type 4 (GLUT4)
IPR002442	Fructose transporter, type 5 (GLUT5)
IPR015623	Actin-related protein 3 (Arp3)
IPR015568	Peptidase M1, puromycin-sensitive aminopeptidase
IPR012777	Leukotriene A4 hydrolase
IPR015571	Peptidase M1, aminopeptidase B
IPR007209	RNase L inhibitor RLI, possible metal-binding domain
IPR016577	Adenylate cylcase, type 10
IPR015211	Peptidase M1, leukotriene A4 hydrolase, aminopeptidase C-terminal
IPR005951	Rim ABC transporter
IPR007320	Programmed cell death protein 2, C-terminal
IPR013706	3'5'-cyclic nucleotide phosphodiesterase N-terminal
IPR004113	FAD-linked oxidase, C-terminal
IPR016164	FAD-linked oxidase-like, C-terminal
IPR016171	Vanillyl-alcohol oxidase, C-terminal subdomain 2
IPR008051	Voltage gated sodium channel, alpha-1 subunit
IPR013673	Potassium channel, inwardly rectifying, Kir, N-terminal
IPR003271	Potassium channel, inwardly rectifying, Kir2.1
IPR003295	Interleukin-1 alpha
IPR000698	Arrestin
IPR014753	Arrestin, N-terminal
IPR017864	Arrestin, conserved site
IPR006094	FAD linked oxidase, N-terminal
IPR016168	FAD-linked oxidase, FAD-binding, subdomain 2
IPR000633	Vinculin, conserved site
IPR003146	Proteinase inhibitor, carboxypeptidase propeptide
IPR024448	Xylosyltransferase
IPR009909	Nmi/IFP 35 domain
IPR009938	Nmi/IFP 35 domain, N-terminal
IPR013284	Beta-catenin
IPR001930	Peptidase M1, alanine aminopeptidase/leukotriene A4 hydrolase
IPR014782	Peptidase M1, membrane alanine aminopeptidase, N-terminal
IPR009119	Peptidase A1, beta-site APP cleaving enzyme, BACE
IPR009120	Peptidase A1, beta-site APP cleaving enzyme 1, BACE 1
IPR015658	Endothelin-2
IPR024583	Domain of unknown function DUF3451
IPR002438	Sodium:neurotransmitter symporter, orphan
IPR022096	Myotubularin protein
IPR013525	ABC-2 type transporter
IPR008109	P2Y13 purinoceptor
IPR020447	Interleukin-9
IPR002125	CMP/dCMP deaminase, zinc-binding
IPR001696	Voltage gated sodium channel, alpha subunit
IPR010526	Sodium ion transport-associated
IPR022671	Ribosomal protein L2, conserved site
IPR023672	Ribosomal protein L2, archaeal-type
IPR012848	Propeptide, peptidase A1
IPR015686	Aquaporin 7
IPR005394	P2Y12 purinoceptor
IPR005466	P2Y14 purinoceptor
IPR002418	Transcription regulator Myc
IPR012682	Transcription regulator Myc, N-terminal
IPR017365	Lin-7 homologue
IPR006405	Nicotinate phosphoribosyltransferase putative
IPR007229	Nicotinate phosphoribosyltransferase-related
IPR001461	Peptidase A1
IPR015977	Nicotinate phosphoribosyltransferase-like
IPR001204	Phosphate transporter
IPR004978	Stanniocalcin
IPR001969	Peptidase aspartic, active site
IPR022007	I-kappa-kinase-beta NEMO binding domain
IPR002286	P2 purinoceptor
IPR011680	Fasciculation and elongation protein zeta, FEZ
IPR017954	Lipid-binding serum glycoprotein, conserved site
IPR014752	Arrestin, C-terminal
IPR004836	Sodium/calcium exchanger protein
IPR004837	Sodium/calcium exchanger membrane region
IPR005195	Glycoside hydrolase, family 65, central catalytic
IPR000496	Bradykinin receptor family
IPR001186	Bradykinin receptor B1
IPR001112	Endothelin receptor B
IPR011053	Single hybrid motif
IPR010819	N-acylglucosamine 2-epimerase
IPR004802	tRNA pseudouridine synthase B family
IPR012960	Dyskerin-like
IPR013697	DNA polymerase epsilon, catalytic subunit A, C-terminal
IPR007599	Derlin
IPR000089	Biotin/lipoyl attachment
IPR019512	Protein phosphatase 1, regulatory subunit 15B, N-terminal
IPR019523	Protein phosphatase 1, regulatory subunit 15A/B, C-terminal
IPR023617	Tyrosine-tRNA ligase, archaeal/eukaryotic-type
IPR018011	Carbohydrate sulfotransferase-related
IPR006693	Partial AB-hydrolase lipase domain
IPR004879	Domain of unknown function DUF255
IPR024705	Spermatogenesis-associated protein 20
IPR012341	Six-hairpin glycosidase
IPR002012	Gonadotropin-releasing hormone
IPR022248	TNF receptor family, RELT
IPR022333	Tumour necrosis factor receptor 19-like
IPR006931	Calcipressin
IPR004882	LUC7-related
IPR021849	Protein of unknown function DUF3446
IPR003548	Claudin-1
IPR003554	Claudin-10
IPR013201	Proteinase inhibitor I29, cathepsin propeptide
IPR003406	Glycosyl transferase, family 14
IPR008265	Lipase, GDSL, active site
IPR020064	ABC transporter, G1-like
IPR007822	Lanthionine synthetase C-like
IPR020464	LanC-like protein, eukaryotic
IPR015567	Peptidase M14B, caboxypeptidase D
IPR004835	Fungal chitin synthase
IPR008734	Phosphorylase kinase alpha/beta subunit
IPR011613	Glycoside hydrolase family 15
IPR004489	Succinate dehydrogenase/fumarate reductase iron-sulphur protein
IPR009051	Alpha-helical ferredoxin
IPR000810	Cannabinoid receptor type 1
IPR002230	Cannabinoid receptor
IPR003983	Leukotriene B4 type 1 receptor
IPR000057	CXC chemokine receptor 2
IPR003626	Parathyroid hormone-related protein
IPR001124	Lipid-binding serum glycoprotein, C-terminal
IPR000248	Angiotensin II receptor family
IPR011021	Arrestin-like, N-terminal
IPR011022	Arrestin C-terminal-like domain
IPR003023	Amphiphysin, isoform 2
IPR005052	Legume-like lectin
IPR008121	Transcription factor AP-2 alpha, N-terminal
IPR008928	Six-hairpin glycosidase-like
IPR008122	Transcription factor AP-2 beta
IPR003930	Potassium channel, calcium-activated, BK, beta subunit
IPR019011	Cryptic/Cripto, CFC domain
IPR001838	K+ channel, inward rectifier
IPR013518	Potassium channel, inwardly rectifying, Kir, cytoplasmic
IPR013521	Potassium channel, inwardly rectifying, Kir, conserved region 2
IPR016449	Potassium channel, inwardly rectifying, Kir
IPR006844	Magnesium transporter protein 1
IPR021149	Oligosaccharyl transferase complex, subunit OST3/OST6
IPR015132	L27-2
IPR018357	Hexapeptide transferase, conserved site
IPR002436	Sodium:neurotransmitter symporter, dopamine
IPR013086	Sodium:neurotransmitter symporter, serotonin, N-terminal
IPR018314	Bacterial Fmu (Sun)/eukaryotic nucleolar NOL1/Nop2p, conserved site
IPR013578	Peptidase M16C associated
IPR015570	Peptidase M1, thyrotropin-releasing hormone degrading ectoenzyme
IPR001945	Xeroderma pigmentosum group D protein
IPR010643	Domain of unknown function DUF1227
IPR018882	Calmodulin-binding domain C0, NMDA receptor, NR1 subunit
IPR008052	Voltage gated sodium channel, alpha-4 subunit
IPR002981	Sodium:neurotransmitter symporter, GABA, GAT-2
IPR002982	Sodium:neurotransmitter symporter, GABA, GAT-3
IPR002983	Sodium:neurotransmitter symporter, betaine
IPR002984	Sodium:neurotransmitter symporter, creatine
IPR003028	Sodium:neurotransmitter symporter, glycine, type 1
IPR002980	Sodium:neurotransmitter symporter, GABA, GAT-1
IPR003276	Potassium channel, inwardly rectifying, Kir3.3
IPR008061	Potassium channel, inwardly rectifying, Kir5
IPR008062	Potassium channel, inwardly rectifying, Kir7
IPR003268	Potassium channel, inwardly rectifying, Kir1.1
IPR003269	Potassium channel, inwardly rectifying, Kir1.2
IPR003270	Potassium channel, inwardly rectifying, Kir1.3
IPR003273	Potassium channel, inwardly rectifying, Kir2.3
IPR003274	Potassium channel, inwardly rectifying, Kir3.1
IPR003275	Potassium channel, inwardly rectifying, Kir3.2
IPR003277	Potassium channel, inwardly rectifying, Kir3.4
IPR003278	Potassium channel, inwardly rectifying, Kir6.1
IPR003279	Potassium channel, inwardly rectifying, Kir6.2
IPR016358	Hemopexin, chordata
IPR002638	Quinolinate phosphoribosyl transferase, C-terminal
IPR002435	Sodium:neurotransmitter symporter, noradrenaline
IPR017942	Lipid-binding serum glycoprotein, N-terminal
IPR017943	Bactericidal permeability-increasing protein, alpha/beta domain
IPR009223	Adenomatous polyposis coli protein, cysteine-rich repeat
IPR009224	SAMP
IPR009234	Adenomatous polyposis coli protein basic domain
IPR000175	Sodium:neurotransmitter symporter
IPR016439	Longevity assurance, LAG1/LAC1
IPR009263	SERTA
IPR000935	Thrombin receptor
IPR015382	KCNMB2, ball/chain domain
IPR002250	Chloride channel ClC-K
IPR015095	Alkylated DNA repair protein AlkB, homologue 8, N-terminal
IPR002244	Chloride channel ClC-2
IPR002245	Chloride channel ClC-3
IPR002248	Chloride channel ClC-6
IPR002249	Chloride channel ClC-7
IPR001807	Chloride channel, voltage gated
IPR014743	Chloride channel, core
IPR004193	Glycoside hydrolase, family 13, N-terminal
IPR006407	1,4-alpha-glucan-branching enzyme
IPR002306	Tryptophan-tRNA ligase
IPR000718	Peptidase M13
IPR008753	Peptidase M13, N-terminal domain
IPR018497	Peptidase M13, C-terminal domain
IPR001320	Ionotropic glutamate receptor
IPR001508	NMDA receptor
IPR019594	Glutamate receptor, L-glutamate/glycine-binding
IPR020444	Interleukin-24
IPR003018	GAF domain
IPR002861	Reeler domain
IPR002575	Aminoglycoside phosphotransferase
IPR005391	Neuromedin U receptor, type 1
IPR009139	Wnt-1 protein
IPR002860	BNR repeat
IPR000233	Cadherin, cytoplasmic domain
IPR005833	Haloacid dehalogenase/epoxide hydrolase
IPR011566	Ubiquinone biosynthesis protein Coq7
IPR002247	Chloride channel ClC-5
IPR018376	Enoyl-CoA hydratase/isomerase, conserved site
IPR001638	Extracellular solute-binding protein, family 3
IPR005426	Potassium channel, voltage-dependent, beta subunit, KCNE3
IPR014748	Crontonase, C-terminal
IPR015042	BPS (Between PH and SH2) domain
IPR022181	Bcl2-/adenovirus E1B 19kDa-interacting protein 2
IPR021193	PLUNC, long form
IPR014712	Clathrin adaptor, phosphoinositide-binding, GAT-like
IPR001102	Transglutaminase, N-terminal
IPR008958	Transglutaminase, C-terminal
IPR013808	Transglutaminase, conserved site
IPR023608	Protein-glutamine gamma-glutamyltransferase, eukaryota
IPR006090	Acyl-CoA oxidase/dehydrogenase, type 1
IPR006092	Acyl-CoA dehydrogenase, N-terminal
IPR003969	Potassium channel, voltage dependent, Kv6
IPR000891	Pyruvate carboxyltransferase
IPR003379	Carboxylase, conserved domain
IPR005930	Pyruvate carboxylase
IPR010329	3-hydroxyanthranilic acid dioxygenase
IPR016700	3-hydroxyanthranilate 3, 4-dioxygenase, metazoan
IPR006089	Acyl-CoA dehydrogenase, conserved site
IPR001882	Biotin-binding site
IPR006091	Acyl-CoA oxidase/dehydrogenase, central domain
IPR009075	Acyl-CoA dehydrogenase/oxidase C-terminal
IPR009100	Acyl-CoA dehydrogenase/oxidase
IPR005482	Biotin carboxylase, C-terminal
IPR011764	Biotin carboxylation domain
IPR000018	P2Y4 purinoceptor
IPR000142	P2Y1 purinoceptor
IPR000356	P2Y2 purinoceptor
IPR001973	P2Y6 purinoceptor
IPR007733	Agouti
IPR006108	3-hydroxyacyl-CoA dehydrogenase, C-terminal
IPR006176	3-hydroxyacyl-CoA dehydrogenase, NAD binding
IPR006180	3-hydroxyacyl-CoA dehydrogenase, conserved site
IPR013216	Methyltransferase type 11
IPR000022	Carboxyl transferase
IPR011762	Acetyl-coenzyme A carboxyltransferase, N-terminal
IPR011763	Acetyl-coenzyme A carboxyltransferase, C-terminal
IPR013537	Acetyl-CoA carboxylase, central domain
IPR001922	Dopamine D2 receptor
IPR013786	Acyl-CoA dehydrogenase/oxidase, N-terminal
IPR012803	Fatty acid oxidation complex, alpha subunit, mitochondrial
IPR003651	Endonuclease III-like, iron-sulphur cluster loop motif
IPR004036	Endonuclease III, conserved site-2
IPR013585	Protocadherin
IPR001241	DNA topoisomerase, type IIA
IPR002205	DNA topoisomerase, type IIA, subunit A/C-terminal
IPR012542	DTHCT
IPR013506	DNA topoisomerase, type IIA, subunit B, domain 2
IPR013757	Type IIA DNA topoisomerase subunit A, alpha-helical domain
IPR013758	DNA topoisomerase, type IIA, subunit A/ C-terminal, alpha-beta
IPR013759	DNA topoisomerase, type IIA, central domain
IPR013760	DNA topoisomerase, type IIA-like domain
IPR018522	DNA topoisomerase, type IIA, conserved site
IPR020899	Arginine repressor, C-terminal
IPR006683	Thioesterase superfamily
IPR011645	Haem NO binding associated
IPR005424	Potassium channel, voltage-dependent, beta subunit, KCNE1
IPR006080	Beta defensin/Neutrophil defensin
IPR014877	CRM1 C-terminal domain
IPR008133	5-hydroxytryptamine 3 receptor, A subunit
IPR005835	Nucleotidyl transferase
IPR017093	Molecular chaperone regulator BAG-1
IPR012561	Ferlin B-domain
IPR012968	FerIin domain
IPR001619	Sec1-like protein
IPR002655	Acyl-CoA oxidase, C-terminal
IPR012258	Acyl-CoA oxidase
IPR010560	Neogenin, C-terminal
IPR013598	Exportin-1/Importin-beta-like
IPR002395	HMW kininogen
IPR004545	Proliferation-associated protein 1
IPR001855	Beta defensin type
IPR022752	Signal transducer and activation of transcription 1, TAZ2 binding domain, C-terminal
IPR022894	Oligoribonuclease
IPR002366	Defensin propeptide
IPR006081	Mammalian defensins
IPR016327	Alpha-defensin
IPR006139	D-isomer specific 2-hydroxyacid dehydrogenase, catalytic domain
IPR013306	ABC transporter, B3
IPR001573	Protein kinase A anchoring, WSK motif
IPR023570	Acyl-CoA oxidase, peroxisomal
IPR011644	Heme-NO binding
IPR005331	Sulfotransferase
IPR006614	Peroxin/Ferlin domain
IPR002939	Chaperone DnaJ, C-terminal
IPR008971	HSP40/DnaJ peptide-binding
IPR001305	Heat shock protein DnaJ, cysteine-rich domain
IPR012724	Chaperone DnaJ
IPR000065	Obesity factor
IPR000151	Ciliary neurotrophic factor, CNTF
IPR000186	Interleukin-5
IPR002183	Interleukin-3
IPR004281	Interleukin-12 alpha
IPR004313	Acireductone dioxygenase ARD family
IPR012864	Cysteamine dioxygenase
IPR006588	Peptide N glycanase, PAW domain
IPR018884	Glutamate [NMDA] receptor, epsilon subunit, C-terminal
IPR001450	4Fe-4S binding domain
IPR008060	Glycine receptor beta
IPR004179	Sec63 domain
IPR021930	Heparan sulphate-N-deacetylase
IPR020902	Actin/actin-like conserved site
IPR002652	Importin-alpha, importin-beta-binding domain
IPR002213	UDP-glucuronosyl/UDP-glucosyltransferase
IPR012560	Ferlin A-domain
IPR003987	Intercellular adhesion molecule/vascular cell adhesion molecule, N-terminal
IPR003989	Vascular cell adhesion molecule-1
IPR007593	CD225/Dispanin family
IPR004001	Actin, conserved site
IPR000479	Cation-independent mannose-6-phosphate receptor
IPR006911	Armadillo repeat-containing domain
IPR009011	Mannose-6-phosphate receptor binding domain
IPR008908	Sarcoglycan alphaepsilon
IPR006644	Dystroglycan-type cadherin-like
IPR017302	Neuronal migration protein doublecortin, chordata
IPR023275	Aquaporin 3
IPR003532	Short hematopoietin receptor, family 2, conserved site
IPR015685	Aquaporin 9
IPR023274	Aquaporin 1
IPR023276	Aquaporin 5
IPR000773	Granulocyte-macrophage colony-stimulating factor
IPR000779	Interleukin-2
IPR002069	Interferon gamma
IPR003452	Stem cell factor
IPR004213	Flt3 ligand
IPR000590	Hydroxymethylglutaryl-coenzyme A synthase, active site
IPR010122	Hydroxymethylglutaryl-CoA synthase, eukaryotic
IPR013528	Hydroxymethylglutaryl-coenzyme A synthase, N-terminal
IPR013746	Hydroxymethylglutaryl-coenzyme A synthase C-terminal
IPR015047	Domain of unknown function DUF1866
IPR004000	Actin-related protein
IPR004480	Monothiol glutaredoxin-related
IPR002539	MaoC-like domain
IPR016454	Cysteine desulfurase, NifS
IPR012269	Aquaporin
IPR013164	Cadherin, N-terminal
IPR023265	Aquaporin 12
IPR016697	Aquaporin 11/12
IPR023266	Aquaporin 11
IPR000425	Major intrinsic protein
IPR022357	Major intrinsic protein, conserved site
IPR000103	Pyridine nucleotide-disulphide oxidoreductase, class-II
IPR010977	Aromatic-L-amino-acid decarboxylase
IPR022070	Cytoplasmic activation/proliferation-associated protein-1 C term
IPR023271	Aquaporin-like
IPR003103	BAG domain
IPR019008	Domain of unknown function DUF2012
IPR020103	Pseudouridine synthase, catalytic domain
IPR015713	Interleukin-20 receptor alpha
IPR021906	Protein of unknown function DUF3518
IPR001187	Tissue factor
IPR016354	Tissue factor/coagulation factor III
IPR000674	Aldehyde oxidase/xanthine dehydrogenase, a/b hammerhead
IPR002346	Molybdopterin dehydrogenase, FAD-binding
IPR002888	[2Fe-2S]-binding
IPR005107	CO dehydrogenase flavoprotein, C-terminal
IPR008274	Aldehyde oxidase/xanthine dehydrogenase, molybdopterin binding
IPR014307	Xanthine dehydrogenase, small subunit
IPR016169	CO dehydrogenase flavoprotein-like, FAD-binding, subdomain 2
IPR016208	Aldehyde oxidase/xanthine dehydrogenase
IPR000369	Potassium channel, voltage-dependent, beta subunit, KCNE
IPR001837	Adenylate cyclase-associated CAP
IPR013912	Adenylate cyclase-associated CAP, C-terminal
IPR013992	Adenylate cyclase-associated CAP, N-terminal
IPR018106	CAP, conserved site
IPR007988	Sperm antigen HE2
IPR000493	Inositol 1,4,5-trisphosphate-binding protein receptor
IPR002013	Synaptojanin, N-terminal
IPR011945	Predicted HAD-superfamily phosphatase, subfamily IA/Epoxide hydrolase, N-terminal
IPR005162	Retrotransposon gag domain
IPR013242	Retroviral aspartyl protease
IPR001184	Somatostatin receptor 5
IPR001512	Somatostatin receptor 4
IPR008348	Transient receptor potential channel, vanilloid 4
IPR015679	Phospholipase D family
IPR016555	Phospholipase D, eukaryota
IPR015373	Interferon alpha/beta receptor, beta chain
IPR020799	A-kinase anchor 110kDa
IPR000269	Copper amine oxidase
IPR015798	Copper amine oxidase, C-terminal
IPR015800	Copper amine oxidase, N2-terminal
IPR015801	Copper amine oxidase, N2/N3-terminal
IPR015802	Copper amine oxidase, N3-terminal
IPR016182	Copper amine oxidase, N-terminal
IPR005100	Transcription elongation factor Spt5, NGN domain
IPR006645	Transcription antitermination protein NusG, N-terminal domain
IPR017071	Transcription elongation factor Spt5
IPR022581	Spt5 transcription elongation factor, N-terminal
IPR020610	Thiolase, active site
IPR019807	Hexokinase, conserved site
IPR022672	Hexokinase, N-terminal
IPR022673	Hexokinase, C-terminal
IPR020615	Thiolase, acyl-enzyme intermediate active site
IPR008347	Transient receptor potential channel, vanilloid 1-4
IPR002155	Thiolase
IPR020613	Thiolase, conserved site
IPR020616	Thiolase, N-terminal
IPR020617	Thiolase, C-terminal
IPR000370	Prostacyclin (prostanoid IP) receptor
IPR001061	Transgelin
IPR008646	Herpesvirus UL45-like
IPR019474	Ubiquitin conjugation factor E4, core
IPR001519	Ferritin
IPR008331	Ferritin/DPS protein domain
IPR009040	Ferritin- like diiron domain
IPR014034	Ferritin, conserved site
IPR001312	Hexokinase
IPR002714	Tumour suppressor protein, von Hippel-Lindau disease
IPR022772	von Hippel-Lindau disease tumour suppressor, beta/alpha domain
IPR024053	von Hippel-Lindau disease tumor suppressor, beta domain
IPR023277	Aquaporin 8
IPR001064	Beta/gamma crystallin
IPR011024	Gamma-crystallin-related
IPR017383	ARP2/3 complex, 41kDa subunit (p41-arc)
IPR008296	Proteinase inhibitor I2, tissue factor pathway inhibitor
IPR017665	Guanylate kinase
IPR018292	A-kinase anchor 110kDa, C-terminal
IPR005428	Adhesion molecule CD36
IPR005445	Voltage-dependent calcium channel, T-type, alpha-1 subunit
IPR002277	Lysophosphatidic acid receptor EDG-2
IPR004066	Lysophosphatidic acid receptor EDG-4
IPR001028	Glycoprotein phospholipase D
IPR001244	Prostaglandin DP receptor
IPR000708	Prostanoid EP1 receptor
IPR023254	Aquaporin 6
IPR001997	Calponin
IPR000265	Prostanoid EP3 receptor
IPR001481	Prostanoid EP3 receptor, type 2
IPR007782	Vitamin K-dependent gamma-carboxylase
IPR011020	HTTM
IPR020578	Aminotransferase class-V pyridoxal-phosphate binding site
IPR004065	Lysophosphatidic acid receptor
IPR017904	ADF/Cofilin/Destrin
IPR002456	GPCR, family 3, gamma-aminobutyric acid receptor, type B1
IPR000226	Interleukin-7/interleukin-9 family
IPR018049	Interleukin-7/Interleukin-9, conserved site
IPR000818	TEA/ATTS
IPR016361	Transcriptional enhancer factor
IPR008063	Fas receptor
IPR021118	Procalcitonin, alpha type
IPR015789	Twist-related
IPR012347	Ferritin-related
IPR010548	BNIP3
IPR000586	Somatostatin receptor family
IPR018074	Ubiquitin-activating enzyme, E1, active site
IPR007758	Nucleoporin, NSP1-like, C-terminal
IPR001678	Bacterial Fmu (Sun)/eukaryotic nucleolar NOL1/Nop2p
IPR023267	RNA (C5-cytosine) methyltransferase
IPR021063	NF-kappa-B essential modulator NEMO, N-terminal
IPR007947	CD164-related protein
IPR015675	Secretin
IPR019502	Peptidase S68, pidd
IPR000322	Glycoside hydrolase, family 31
IPR008361	Melanin-concentrating hormone receptor
IPR008362	Melanin-concentrating hormone 2 receptor
IPR008134	5-hydroxytryptamine 3 receptor, B subunit
IPR013519	Integrin alpha beta-propellor
IPR018184	Integrin alpha chain, C-terminal cytoplasmic region, conserved site
IPR000499	Endothelin receptor family
IPR000413	Integrin alpha chain
IPR013649	Integrin alpha-2
IPR000308	14-3-3 protein
IPR023409	14-3-3 protein, conserved site
IPR023410	14-3-3 domain
IPR023280	Ubiquitin-like 1 activating enzyme, catalytic cysteine domain
IPR000127	Ubiquitin-activating enzyme repeat
IPR019572	Ubiquitin-activating enzyme
IPR013517	FG-GAP repeat
IPR002547	tRNA-binding domain
IPR004521	Uncharacterised domain CHP00451
IPR002501	Pseudouridine synthase II
IPR017438	Inorganic polyphosphate/ATP-NAD kinase, domain 1
IPR003528	Long hematopoietin receptor, single chain, conserved site
IPR000161	Vasopressin V2 receptor
IPR001116	Somatostatin receptor 1
IPR002074	Somatostatin receptor 2
IPR008382	SPHK1-interactor/A-kinase anchor 110kDa
IPR000098	Interleukin-10
IPR020421	Interleukin-19
IPR020442	Interleukin-20
IPR016279	Phosphatidylinositol-4, 5-bisphosphate phosphodiesterase gamma
IPR018075	Ubiquitin-activating enzyme, E1
IPR018965	Ubiquitin-activating enzyme e1, C-terminal
IPR000011	Ubiquitin/SUMO-activating enzyme E1
IPR006589	Glycosyl hydrolase, family 13, subfamily, catalytic domain
IPR006048	Alpha-amylase, C-terminal all beta
IPR006046	Alpha amylase
IPR000314	Gastrin receptor
IPR003443	Interleukin-15/Interleukin-21 family
IPR009535	Phosphatidylinositol-4, 5-bisphosphate phosphodiesterase beta, conserved site
IPR004064	EDG-6 sphingosine 1-phosphate receptor
IPR000557	Calponin repeat
IPR000144	GPCR, family 3, metabotropic glutamate receptor 8
IPR008132	5-hydroxytryptamine 3 receptor
IPR009167	Erythropoietin receptor
IPR023411	Ribonuclease A, active site
IPR004734	Multidrug resistance protein
IPR017373	Sodium-dependent phosphate transport protein 4 , predicted
IPR001323	Erythropoietin/thrombopoeitin
IPR003013	Erythropoietin
IPR019767	Erythropoietin/thrombopoeitin, conserved site
IPR000192	Aminotransferase, class V/Cysteine desulfurase
IPR016280	Phosphatidylinositol-4, 5-bisphosphate phosphodiesterase beta
IPR000388	Sulphonylurea receptor
IPR000844	Sulphonylurea receptor, type 1
IPR001475	Sulphonylurea receptor, type 2
IPR006047	Glycosyl hydrolase, family 13, catalytic domain
IPR015902	Glycoside hydrolase, family 13
IPR002159	CD36 antigen
IPR005291	Cyclic AMP-dependent chloride channel
IPR000073	Alpha/beta hydrolase fold-1
IPR012285	Fumarate reductase, C-terminal
IPR014815	PLC-beta, C-terminal
IPR004979	Transcription factor AP-2
IPR013854	Transcription factor AP-2, C-terminal
IPR001355	CXC chemokine receptor 1
IPR005419	Zona occludens protein ZO-2
IPR005420	Zona occludens protein ZO-3
IPR015152	Growth hormone/erythropoietin receptor, ligand binding
IPR003005	Amphiphysin
IPR016166	FAD-binding, type 2
IPR003982	Leukotriene B4 type 2 receptor
IPR008112	Relaxin receptor
IPR003248	Phosphoserine aminotransferase, subgroup
IPR022278	Phosphoserine aminotransferase
IPR003970	Potassium channel, voltage dependent, Kv8
IPR016669	Interferon alpha/beta receptor 1
IPR004048	Potassium channel, voltage dependent, Kv1.1
IPR008128	Glycine receptor alpha1
IPR010961	Tetrapyrrole biosynthesis, 5-aminolevulinic acid synthase
IPR015118	5-aminolevulinate synthase presequence
IPR002931	Transglutaminase-like
IPR003342	Glycosyl transferase, family 39
IPR005293	Antigen peptide transporter 2
IPR013305	ABC transporter, ABCB2
IPR016167	FAD-binding, type 2, subdomain 1
IPR003172	MD-2-related lipid-recognition domain
IPR004049	Potassium channel, voltage dependent, Kv1.2
IPR004050	Potassium channel, voltage dependent, Kv1.3
IPR004052	Potassium channel, voltage dependent, Kv1.5
IPR004053	Potassium channel, voltage dependent, Kv1.6
IPR013154	Alcohol dehydrogenase GroES-like
IPR008059	Gamma-aminobutyric-acid A receptor, Rho2
IPR002085	Alcohol dehydrogenase superfamily, zinc-type
IPR005435	Gamma-aminobutyric-acid A receptor, alpha 5 subunit
IPR005436	Gamma-aminobutyric-acid A receptor, alpha 6 subunit
IPR005438	Gamma-aminobutyric-acid A receptor, gamma 1 subunit
IPR005440	Gamma-aminobutyric-acid A receptor, gamma 3 subunit
IPR002490	ATPase, V0 complex, subunit 116kDa
IPR024169	Serine-pyruvate aminotransferase/2-aminoethylphosphonate-pyruvate transaminase
IPR002328	Alcohol dehydrogenase, zinc-type, conserved site
IPR008057	Gamma-aminobutyric-acid A receptor, Rho
IPR001390	Gamma-aminobutyric-acid A receptor, alpha subunit
IPR005437	Gamma-aminobutyric-acid A receptor, gamma subunit
IPR005431	Gamma-aminobutyric-acid A receptor, alpha 1 subunit
IPR005432	Gamma-aminobutyric-acid A receptor, alpha 2 subunit
IPR005433	Gamma-aminobutyric-acid A receptor, alpha 3 subunit
IPR005434	Gamma-aminobutyric-acid A receptor, alpha 4 subunit
IPR008058	Gamma-aminobutyric-acid A receptor, Rho1
IPR005439	Gamma-aminobutyric-acid A receptor, gamma 2 subunit
IPR008099	Gamma-aminobutyric-acid A receptor epsilon subunit
IPR008098	Gamma-aminobutyric-acid A receptor delta subunit
IPR008100	Gamma-aminobutyric-acid A receptor pi subunit
IPR008101	Gamma-aminobutyric-acid A receptor theta subunit
IPR005443	Voltage-dependent calcium channel, L-type, beta-1 subunit
IPR005444	Voltage-dependent calcium channel, L-type, beta-2 subunit
IPR008079	Voltage-dependent calcium channel, L-type, beta-3 subunit
IPR000072	PDGF/VEGF domain
IPR001710	Adrenomedullin
IPR006782	Platelet-derived growth factor, N-terminal
IPR023581	Platelet-derived growth factor, conserved site
IPR004153	CXCXC repeat
IPR010111	Kynureninase
IPR008288	NAD+ ADP-ribosyltransferase
IPR012982	PADR1
IPR022407	Oxidoreductase, molybdopterin binding site
IPR000587	Creatinase
IPR005403	Potassium channel, voltage dependent, Kv3.1
IPR000584	Voltage-dependent calcium channel, L-type, beta subunit
IPR003543	Macrophage scavenger receptor
IPR001856	Somatostatin receptor 3
IPR001427	Ribonuclease A
IPR015477	CD3 epsilon chain
IPR006393	Sepiapterin reductase
IPR010635	Heparan sulphate 6-sulfotransferase
IPR024096	NO signalling/Golgi transport ligand-binding domain
IPR000025	Melatonin receptor family
IPR008676	MRG
IPR004350	Potassium channel, voltage dependent, Kv2.1
IPR002278	Melatonin receptor 1A
IPR003973	Potassium channel, voltage dependent, Kv2
IPR005826	Potassium channel, voltage dependent, Kv2.2
IPR005429	Lysosome membrane protein II
IPR004455	NADP oxidoreductase, coenzyme F420-dependent
IPR003574	Interleukin-6
IPR009398	Adenylate cyclase-like
IPR005251	Putative translation initiation factor, aIF-2BI/5-methylthioribose-1-phosphate isomerase
IPR011559	Initiation factor 2B alpha/beta/delta
IPR003150	DNA-binding RFX-type winged-helix domain
IPR005181	Domain of unknown function DUF303, acetylesterase putative
IPR019025	Cordon-bleu, ubiquitin-like domain
IPR005405	Potassium channel, voltage dependent, Kv3.4
IPR019826	Carboxylesterase type B, active site
IPR015588	Interferon beta
IPR008292	Haptoglobin
IPR010703	Dedicator of cytokinesis C-terminal
IPR021105	Potassium channel, voltage dependent, Kv3, inactivation domain
IPR005404	Potassium channel, voltage dependent, Kv3.3
IPR000460	Neuroligin
IPR016351	Plasminogen-related
IPR004055	Potassium channel, voltage dependent, Kv4.2
IPR023412	Ribonuclease A-domain
IPR002482	Peptidoglycan-binding Lysin subgroup
IPR018392	Peptidoglycan-binding lysin domain
IPR015650	Myosin class 1/2/3/4/7/8/13/15
IPR005448	Voltage-dependent calcium channel, P/Q-type, alpha-1 subunit
IPR013719	Domain of unknown function DUF1747
IPR013953	FACT complex subunit Spt16p/Cdc68p
IPR006055	Exonuclease
IPR013520	Exonuclease, RNase T/DNA polymerase III
IPR017994	P-type trefoil, chordata
IPR017900	4Fe-4S ferredoxin, iron-sulphur binding, conserved site
IPR004056	Potassium channel, voltage dependent, Kv4.3
IPR002326	Cytochrome c1
IPR003971	Potassium channel, voltage dependent, Kv9
IPR011417	AP180 N-terminal homology (ANTH) domain
IPR015403	Domain of unknown function DUF1981, SEC7 associated
IPR007734	Heparan sulphate 2-O-sulfotransferase
IPR012265	Protein-tyrosine phosphatase, non-receptor type-1/2
IPR016336	Receptor tyrosine-protein phosphatase, alpha/epsilon-type
IPR021613	Protein-tyrosine phosphatase receptor IA-2
IPR000358	Ribonucleotide reductase small subunit
IPR012348	Ribonucleotide reductase-related
IPR008356	Protein-tyrosine phosphatase, KIM-containing
IPR012897	Potassium channel, voltage dependent, Kv1.4, tandem inactivation domain
IPR020467	Potassium channel, voltage dependent, Kv1.4
IPR016334	Protein-tyrosine phosphatase, receptor type R/non-receptor type 5
IPR001148	Alpha carbonic anhydrase
IPR016335	Leukocyte common antigen
IPR024739	Protein tyrosine phosphatase, receptor type, N-terminal
IPR012266	Protein-tyrosine phosphatase, non-receptor type-12
IPR016276	Non-receptor tyrosine-protein phosphatase, 8/22
IPR006571	TLDc
IPR008405	Apolipoprotein L
IPR001131	Peptidase M24B, X-Pro dipeptidase/aminopeptidase P, conserved site
IPR002171	Ribosomal protein L2
IPR014726	Ribosomal protein L2, domain 3
IPR022666	Ribosomal Proteins L2, RNA binding domain
IPR022669	Ribosomal protein L2, C-terminal
IPR001620	Dopamine D3 receptor
IPR006634	TRAM/LAG1/CLN8 homology domain
IPR002291	Phosphorylase kinase, gamma catalytic subunit
IPR002389	Annexin, type II
IPR008157	Annexin, type XI
IPR000497	Dopamine D5 receptor
IPR020676	Death-associated protein kinase
IPR000649	Initiation factor 2B-related
IPR012715	T-complex protein 1, alpha subunit
IPR012716	T-complex protein 1, beta subunit
IPR012718	T-complex protein 1, epsilon subunit
IPR012721	T-complex protein 1, theta subunit
IPR001431	Peptidase M16, zinc-binding site
IPR011054	Rudiment single hybrid motif
IPR012719	T-complex protein 1, gamma subunit
IPR005425	Potassium channel, voltage-dependent, beta subunit, KCNE2
IPR007863	Peptidase M16, C-terminal domain
IPR011237	Peptidase M16 domain
IPR011249	Metalloenzyme, LuxS/M16 peptidase-like
IPR011765	Peptidase M16, N-terminal
IPR015529	Interleukin-18
IPR011706	Multicopper oxidase, type 2
IPR012717	T-complex protein 1, delta subunit
IPR010479	BH3 interacting
IPR008105	C chemokine ligand 1
IPR010345	Interleukin-17 family
IPR005155	Ribosome biogenesis factor NIP7-like
IPR016686	Ribosome biogenesis factor, NIP7
IPR000639	Epoxide hydrolase-like
IPR015469	Caspase-6
IPR015470	Caspase-3
IPR000928	SNAP-25
IPR015471	Caspase-7
IPR008989	Myosin S1 fragment, N-terminal
IPR002098	Seminal vesicle protein I
IPR019541	Trappin protein transglutaminase-binding repeat
IPR020440	Interleukin-17, chordata
IPR004745	Na-dependent inorganic phosphate cotransporter
IPR011051	RmlC-like cupin domain
IPR024597	Acyl-CoA synthase, domain of unknown function DUF3448
IPR008251	Chromo shadow domain
IPR018125	Chromo shadow, subgroup
IPR014707	Coagulation factor 8
IPR001139	Glycoside hydrolase, family 30
IPR011160	Sphingomyelin phosphodiesterase
IPR015145	L27-N
IPR015767	Rho GTPase activating
IPR001117	Multicopper oxidase, type 1
IPR010565	Muskelin, N-terminal
IPR003080	Glutathione S-transferase, alpha class
IPR003081	Glutathione S-transferase, Mu class
IPR000202	GPCR, family 3, metabotropic glutamate receptor 5
IPR000112	GPCR, family 3, metabotropic glutamate receptor 6
IPR002354	Interleukin-4
IPR001786	GPCR, family 3, metabotropic glutamate receptor 4
IPR015663	Ankyrin-1
IPR019588	Metabotropic glutamate receptor, Homer-binding domain
IPR001256	GPCR, family 3, metabotropic glutamate receptor 1
IPR021805	Peptidase M10A, matrix metallopeptidase, C-terminal
IPR013713	Exportin/Importin, Cse1-like
IPR002457	GPCR, family 3, gamma-aminobutyric acid receptor, type B2
IPR015143	L27-1
IPR008129	Glycine receptor alpha2
IPR000337	GPCR, family 3
IPR017979	GPCR, family 3, conserved site
IPR011500	GPCR, family 3, nine cysteines domain
IPR000162	GPCR, family 3, metabotropic glutamate receptor
IPR004765	Niemann-Pick C type protein
IPR016293	Peptidase M10A, metazoans
IPR005043	CAS/CSE, C-terminal
IPR020419	Tumour necrosis factor receptor 1A
IPR022325	Tumour necrosis factor receptor 16
IPR022330	Tumour necrosis factor receptor 21
IPR010916	TonB box, conserved site
IPR022329	Tumour necrosis factor receptor 25
IPR001736	Phospholipase D/Transphosphatidylase
IPR003907	Galanin receptor 2
IPR013967	Rad54, N-terminal
IPR001234	GPCR, family 3, metabotropic glutamate receptor 3
IPR001458	GPCR, family 3, metabotropic glutamate receptor 2
IPR001883	GPCR, family 3, metabotropic glutamate receptor 7
IPR009142	Wnt-4 protein
IPR009143	Wnt-6 protein
IPR013303	Wnt-9a protein
IPR013304	Wnt-16 protein
IPR001224	Vasopressin V1A receptor
IPR015076	Domain of unknown function DUF1856
IPR015719	Glycoprotein 25L-related
IPR000997	Cholinesterase
IPR014788	Acetylcholinesterase, tetramerisation
IPR007138	Antibiotic biosynthesis monooxygenase
IPR011008	Dimeric alpha-beta barrel
IPR011348	17beta-dehydrogenase
IPR015752	Leptin receptor
IPR013599	TRAM1-like protein
IPR016447	Translocation associated membrane protein
IPR009141	Wnt-3 protein
IPR013302	Wnt-10 protein
IPR008365	Prostanoid receptor
IPR009523	Prokineticin
IPR013300	Wnt-7 protein
IPR008127	Glycine receptor alpha
IPR002062	Oxytocin receptor
IPR001713	Proteinase inhibitor I25A, stefin A
IPR002108	Actin-binding, cofilin/tropomyosin type
IPR009147	Cystic fibrosis transmembrane conductance regulator
IPR004021	HIN-200/IF120x
IPR002129	Pyridoxal phosphate-dependent decarboxylase
IPR016617	Uncharacterised conserved protein UCP013899, metal binding
IPR018073	Proteinase inhibitor I25, cystatin, conserved site
IPR001493	Peptidase A22A, presenilin 2
IPR002031	Peptidase A22A, presenilin 1
IPR000375	Dynamin central domain
IPR003130	Dynamin GTPase effector
IPR019762	Dynamin, GTPase region, conserved site
IPR020850	GTPase effector domain, GED
IPR002550	Domain of unknown function DUF21
IPR002289	Gamma-aminobutyric-acid A receptor, beta subunit
IPR008130	Glycine receptor alpha3
IPR001446	5-lipoxygenase-activating protein
IPR018295	FLAP/GST2/LTC4S, conserved site
IPR009140	Wnt-2 protein
IPR000074	Apolipoprotein A1/A4/E
IPR013326	Apolipoprotein
IPR004168	PPAK motif
IPR015129	Titin Z
IPR021115	Pyridoxal-phosphate binding site
IPR001662	Translation elongation factor EF1B, gamma chain, conserved
IPR005955	Maleylacetoacetate isomerase
IPR020904	Short-chain dehydrogenase/reductase, conserved site
IPR015577	Interferon-induced Mx protein
IPR001928	Endothelin-like toxin
IPR019764	Endothelin-like toxin, conserved site
IPR020475	Bibrotoxin/Sarafotoxin-D
IPR020470	Interleukin-13
IPR022756	Signal transducer and activation of transcription 2, C-terminal
IPR003624	Leukemia inhibitory factor
IPR015319	Interleukin-4 receptor alpha, N-terminal
IPR003395	RecF/RecN/SMC, N-terminal
IPR010935	SMCs flexible hinge
IPR024704	Structural maintenance of chromosomes protein
IPR003566	T-cell surface glycoprotein CD5
IPR022812	Dynamin superfamily
IPR002082	Aspartate carbamoyltransferase
IPR002195	Dihydroorotase, conserved site
IPR006130	Aspartate/ornithine carbamoyltransferase
IPR006131	Aspartate/ornithine carbamoyltransferase, Asp/Orn-binding domain
IPR006132	Aspartate/ornithine carbamoyltransferase, carbamoyl-P binding
IPR012274	Alpha-crystallin, subunit A
IPR012273	Alpha-crystallin, subunit B
IPR022707	Domain of unknown function DUF3535
IPR020838	DBINO domain
IPR014905	HIP116, Rad5p N-terminal
IPR010003	HARP domain
IPR000602	Glycoside hydrolase family 38, N-terminal domain
IPR011682	Glycosyl hydrolase family 38, C-terminal
IPR015341	Glycoside hydrolase, family 38, central domain
IPR015760	Translation initiation factor IF- 2
IPR023115	Translation initiation factor IF- 2, domain 3
IPR000187	Corticotropin-releasing factor, CRF
IPR001173	Glycosyl transferase, family 2
IPR003620	Urocortin/corticotropin-releasing factor
IPR018446	Corticotropin-releasing factor conserved site
IPR002472	Palmitoyl protein thioesterase
IPR005817	Wnt
IPR018161	Wnt protein, conserved site
IPR022361	Tumour necrosis factor receptor 11A
IPR005292	Multi drug resistance-associated protein
IPR013582	Phospholipase D/viral envelope
IPR008345	Transient receptor potential channel, vanilloid 6
IPR001317	Carbamoyl phosphate synthase, GATase domain
IPR002474	Carbamoyl-phosphate synthase, small subunit N-terminal domain
IPR005480	Carbamoyl-phosphate synthetase, large subunit oligomerisation domain
IPR005483	Carbamoyl-phosphate synthase large subunit, CPSase domain
IPR006274	Carbamoyl-phosphate synthase, small subunit
IPR006275	Carbamoyl-phosphate synthase, large subunit
IPR011607	Methylglyoxal synthase-like domain
IPR001644	C3a anaphylatoxin chemotactic receptor
IPR005418	Zona occludens protein ZO-1
IPR006680	Amidohydrolase 1
IPR011059	Metal-dependent hydrolase, composite domain
IPR005417	Zona occludens protein
IPR020453	Interleukin-22
IPR013830	Esterase, SGNH hydrolase-type
IPR013831	SGNH hydrolase-type esterase domain
IPR001087	Lipase, GDSL
IPR005283	Peroxysomal long chain fatty acyl transporter
IPR008056	Tapasin
IPR017896	4Fe-4S ferredoxin-type, iron-sulpur binding domain
IPR005559	CG-1 DNA-binding domain
IPR008344	Transient receptor potential channel, vanilloid 5/6
IPR000866	Alkyl hydroperoxide reductase subunit C/ Thiol specific antioxidant
IPR000794	Beta-ketoacyl synthase
IPR014030	Beta-ketoacyl synthase, N-terminal
IPR014031	Beta-ketoacyl synthase, C-terminal
IPR018201	Beta-ketoacyl synthase, active site
IPR000178	Translation initiation factor aIF-2, bacterial-like
IPR002272	Follicle stimulating hormone receptor
IPR024635	Gonadotropin hormone receptor, transmembrane domain
IPR014762	DNA mismatch repair, conserved site
IPR001129	Membrane-associated, eicosanoid/glutathione metabolism (MAPEG) protein
IPR023352	Membrane associated eicosanoid/glutathione metabolism-like domain
IPR017249	Activator of apoptosis harakiri
IPR002281	Protease-activated receptor 2
IPR000476	Glycoprotein hormone alpha chain
IPR002067	Mitochondrial carrier protein
IPR003523	Transcription factor COE
IPR018350	Transcription factor COE, conserved site
IPR014891	DWNN domain
IPR000376	Prostaglandin D receptor
IPR008346	Transient receptor potential channel, vanilloid 5
IPR015033	HBS1-like protein, N-terminal
IPR003947	Potassium channel, voltage dependent, KCNQ2
IPR005442	Glutathione S-transferase, omega-class
IPR019479	Peroxiredoxin, C-terminal
IPR024706	Peroxiredoxin, AhpC-type
IPR000174	CXC chemokine receptor 1/2
IPR001917	Aminotransferase, class-II, pyridoxal-phosphate binding site
IPR004839	Aminotransferase, class I/classII
IPR002164	Nucleosome assembly protein (NAP)
IPR012720	T-complex protein 1, eta subunit
IPR002467	Peptidase M24A, methionine aminopeptidase, subfamily 1
IPR006515	Polyadenylate binding protein, human types 1, 2, 3, 4
IPR000141	Prostaglandin F receptor
IPR001105	Thromboxane receptor
IPR001923	Prostanoid EP2 receptor
IPR003625	Parathyroid hormone
IPR023170	Helix-turn-helix, base-excision DNA repair, C-terminal
IPR004743	Monocarboxylate transporter
IPR018524	DNA/RNA non-specific endonuclease, active site
IPR024579	Bcl-2-interacting killer
IPR011599	Prefoldin alpha subunit
IPR005461	Transient receptor potential channel, canonical 5
IPR009115	Annexin, type VIII
IPR013281	Apoptosis regulator, Mcl-1
IPR006567	PUG domain
IPR006916	Popeye protein
IPR002390	Annexin, type III
IPR002393	Annexin, type VI
IPR008156	Annexin, type X
IPR009116	Annexin, type XXXI
IPR009166	Annexin, type XIII
IPR013286	Annexin, type VII
IPR016670	DNA damage-inducible transcript 3
IPR003303	Filaggrin
IPR020922	Non-canonical purine NTP pyrophosphatase
IPR007865	Aminopeptidase P N-terminal domain
IPR001031	Thioesterase
IPR001227	Acyl transferase domain
IPR013217	Methyltransferase type 12
IPR014043	Acyl transferase
IPR016036	Malonyl-CoA ACP transacylase, ACP-binding
IPR020842	Polyketide synthase/Fatty acid synthase, KR
IPR020843	Polyketide synthase, enoylreductase
IPR023102	Fatty acid synthase, domain 2
IPR008893	WGR domain
IPR005390	Neuromedin U receptor
IPR017432	Distrobrevin
IPR000351	Neuropeptide Y1 receptor
IPR001358	Neuropeptide Y2 receptor
IPR017324	Peptidase S1A, polyserase-1
IPR002468	Peptidase M24A, methionine aminopeptidase, subfamily 2
IPR013278	Apoptosis regulator, Bcl-2
IPR010831	Interleukin-23 alpha
IPR017049	Low density lipoprotein receptor-related protein, 5/6
IPR016270	Phospholipase D, phosphatidylserine synthase type
IPR000393	Neuropeptide Y5 receptor
IPR002434	Sodium:neurotransmitter symporter, taurine
IPR001451	Bacterial transferase hexapeptide repeat
IPR000532	Glucagon/GIP/secretin/VIP
IPR001464	Annexin
IPR018252	Annexin repeat, conserved site
IPR018502	Annexin repeat
IPR012568	K167R
IPR001442	Collagen IV, non-collagenous
IPR015718	P24-related
IPR004328	BRO1 domain
IPR002394	Nicotinic acetylcholine receptor
IPR001270	ClpA/B family
IPR000610	5-Hydroxytryptamine 1A receptor
IPR002455	GPCR, family 3, gamma-aminobutyric acid receptor, type B
IPR018459	RII binding domain
IPR001140	ABC transporter, transmembrane domain
IPR004009	Myosin, N-terminal, SH3-like
IPR011546	Peptidase M41, FtsH extracellular
IPR010504	Arfaptin homology (AH) domain
IPR021818	Protein of unknown function DUF3401
IPR013908	DNA repair Nbs1, C-terminal
IPR016592	Nibrin
IPR006863	Erv1/Alr
IPR017905	ERV/ALR sulphydryl oxidase
IPR012267	Peptidase S1A, acrosin
IPR017326	Peptidase S1A, polyserase-2
IPR001141	Ribosomal protein L27e
IPR018262	Ribosomal protein L27e, conserved site
IPR013280	Apoptosis regulator, Bcl-W
IPR013282	Bcl-2-related protein A1
IPR006723	Islet cell autoantigen Ica1, C-terminal
IPR024114	Islet cell autoantigen 1/Ica1-like
IPR013301	Wnt-8 protein
IPR017335	E3 ubiquitin ligase, RNF8
IPR019406	Zinc finger, C2H2, APLF-like
IPR000929	Dopamine receptor family
IPR006028	Gamma-aminobutyric acid A receptor
IPR002185	Dopamine D4 receptor
IPR005386	EDG-8 sphingosine 1-phosphate receptor
IPR010102	Succinate semialdehyde dehydrogenase
IPR000904	SEC7-like
IPR002270	Gap junction beta-4 protein (Cx31.1)
IPR011365	Cytokine IL-3/IL-5/GM-CSF receptor common beta chain
IPR015350	Beta-trefoil DNA-binding domain
IPR015351	LAG1, DNA binding
IPR004063	EDG-5 sphingosine 1-phosphate receptor
IPR000987	EDG-1 sphingosine 1-phosphate receptor
IPR004062	EDG-3 sphingosine 1-phosphate receptor
IPR001217	STAT transcription factor, core
IPR012345	STAT transcription factor, DNA-binding, subdomain
IPR013799	STAT transcription factor, protein interaction
IPR013800	STAT transcription factor, all-alpha
IPR013801	STAT transcription factor, DNA-binding
IPR015988	STAT transcription factor, coiled coil
IPR005931	1-pyrroline-5-carboxylate dehydrogenase
IPR010061	Methylmalonate-semialdehyde dehydrogenase
IPR023394	SEC7-like, alpha orthogonal bundle
IPR015439	Integrin beta-2 subunit
IPR005793	Formyl transferase, C-terminal
IPR011034	Formyl transferase, C-terminal-like
IPR011407	10-formyltetrahydrofolate dehydrogenase
IPR009056	Cytochrome c-like domain
IPR011408	Aldehyde dehydrogenase
IPR000965	Gamma-glutamyl phosphate reductase GPR
IPR001057	Glutamate/acetylglutamate kinase
IPR005766	Delta l-pyrroline-5-carboxylate synthetase
IPR019797	Glutamate 5-kinase, conserved site
IPR020593	Gamma-glutamyl phosphate reductase GPR, conserved site
IPR007197	Radical SAM
IPR000105	Mu opioid receptor
IPR004031	PMP-22/EMP/MP20/Claudin superfamily
IPR017068	Protein disulphide-isomerase A4
IPR015590	Aldehyde dehydrogenase domain
IPR016161	Aldehyde/histidinol dehydrogenase
IPR016162	Aldehyde dehydrogenase, N-terminal
IPR016163	Aldehyde dehydrogenase, C-terminal
IPR016160	Aldehyde dehydrogenase, conserved site
IPR006970	PT repeat
IPR017978	GPCR, family 3, C-terminal
IPR024715	Coagulation factor 5/8
IPR003392	Patched
IPR012394	Aldehyde dehydrogenase NAD(P)-dependent
IPR002402	Cytochrome P450, E-class, group II
IPR008072	Cytochrome P450, E-class, CYP3A
IPR000482	5-Hydroxytryptamine 2B receptor
IPR001420	X opioid receptor
IPR000967	Zinc finger, NF-X1-type
IPR004552	1-acyl-sn-glycerol-3-phosphate acyltransferase
IPR007180	Domain of unknown function DUF382
IPR002267	Gap junction beta-1 protein (Cx32)
IPR011004	Trimeric LpxA-like
IPR001310	Histidine triad (HIT) protein
IPR011146	HIT-like domain
IPR011151	Histidine triad motif
IPR019808	Histidine triad, conserved site
IPR002261	Gap junction alpha-1 protein (Cx43)
IPR013124	Gap junction alpha-1 protein (Cx43), C-terminal
IPR002355	Multicopper oxidase, copper-binding site
IPR011707	Multicopper oxidase, type 3
IPR017332	Protein XRP2
IPR012722	T-complex protein 1, zeta subunit
IPR002711	HNH endonuclease
IPR003615	HNH nuclease
IPR016728	Neuroblastoma suppressor of tumorigenicity 1
IPR000231	Ribosomal protein L30e
IPR022991	Ribosomal protein L30e, conserved site
IPR009007	Peptidase aspartic, catalytic
IPR009033	Calreticulin/calnexin, P domain
IPR001580	Calreticulin/calnexin
IPR018124	Calreticulin/calnexin, conserved site
IPR001363	Proteinase inhibitor I25C, fetuin, conserved site
IPR005479	Carbamoyl-phosphate synthetase large subunit-like, ATP-binding domain
IPR005481	Carbamoyl-phosphate synthase, large subunit, N-terminal
IPR000530	Ribosomal protein S12e
IPR013872	p53 transactivation domain
IPR001819	Chromogranin A/B
IPR001990	Chromogranin/secretogranin
IPR018054	Chromogranin, conserved site
IPR002391	Annexin, type IV
IPR000010	Proteinase inhibitor I25, cystatin
IPR015756	Guanylate cyclase activating protein 2
IPR002392	Annexin, type V
IPR015473	Annexin V
IPR002194	Chaperonin TCP-1, conserved site
IPR003974	Potassium channel, voltage dependent, Kv3
IPR021160	Mitogen-activated protein (MAP) kinase kinase kinase kinase
IPR000826	Formyl peptide receptor family
IPR017159	Gremlin precursor
IPR009434	Neuroendocrine-specific golgi P55
IPR010509	ABC transporter, N-terminal
IPR001108	Peptidase A22A, presenilin
IPR002959	Tumour necrosis factor alpha/cachectin
IPR017998	Chaperone tailless complex polypeptide 1 (TCP-1)
IPR016729	FADD
IPR000469	G-protein alpha subunit, group 12
IPR006058	2Fe-2S ferredoxin, iron-sulphur binding site
IPR001176	1-aminocyclopropane-1-carboxylate synthase
IPR015646	Nuclear factor of activated T-cells 5
IPR015647	Nuclear factor of activated T-cells 1
IPR004133	DAN
IPR019316	G8 domain
IPR019471	Interferon regulatory factor-3
IPR000778	Cytochrome b245, heavy chain
IPR021663	T-cell surface glycoprotein CD3 zeta/eta subunit/High affinity IgE receptor gamma subunit
IPR011988	MHC class II-associated invariant chain, trimerisation
IPR015386	MHC class II-associated invariant chain/CLIP, MHC II-interacting
IPR022339	MHC class II-associated invariant chain
IPR024128	T-cell surface glycoprotein CD3 zeta/eta subunit
IPR016860	Cerberus
IPR018826	WW-domain-binding protein
IPR002415	H/ACA ribonucleoprotein complex, subunit Nhp2, eukaryote
IPR003315	Rabphilin-3A effector, zinc-binding
IPR004054	Potassium channel, voltage dependent, Kv4.1
IPR001221	Phenol hydroxylase reductase
IPR023569	Prokineticin domain
IPR003975	Potassium channel, voltage dependent, Kv4
IPR021645	Shal-type voltage-gated potassium channels
IPR024587	Potassium channel, voltage dependent, Kv4, C-terminal
IPR006140	D-isomer specific 2-hydroxyacid dehydrogenase, NAD-binding
IPR011658	PA14
IPR003972	Potassium channel, voltage dependent, Kv1
IPR019180	Oxidoreductase-like, N-terminal
IPR018492	Ribosomal protein L7Ae/L8/Nhp2 family
IPR012591	PRO8NT domain
IPR012592	PROCN domain
IPR012984	PROCT domain
IPR019580	Pre-mRNA-processing-splicing factor 8, U6-snRNA-binding
IPR019581	Pre-mRNA-processing-splicing factor 8, U5-snRNA-binding
IPR019582	RNA recognition motif, spliceosomal PrP8
IPR021983	PRP8 domain IV core
IPR017118	Peptidase S1A, matriptase-2
IPR005452	Voltage-dependent calcium channel, L-type, alpha-1D subunit
IPR005451	Voltage-dependent calcium channel, L-type, alpha-1C subunit
IPR004037	Ribosomal protein L7Ae conserved site
IPR001709	Flavoprotein pyridine nucleotide cytochrome reductase
IPR020675	Myosin light chain kinase-related
IPR008071	Cytochrome P450, E-class, group I, CYP2J-like
IPR001346	Interferon regulatory factor DNA-binding domain
IPR019817	Interferon regulatory factor, conserved site
IPR004539	Translation elongation factor EF1A, eukaryotic/archaeal
IPR003097	FAD-binding, type 1
IPR023173	NADPH-cytochrome p450 reductase, FAD-binding, alpha-helical domain-3
IPR001921	Ribosomal protein L7A/L8
IPR021170	DnaJ homolog, subfamily C
IPR005450	Voltage-dependent calcium channel, L-type, alpha-1S subunit
IPR022723	RDM domain, Ret finger protein-like
IPR004030	Nitric oxide synthase, oxygenase domain
IPR012144	Nitric-oxide synthase, metazoa
IPR001094	Flavodoxin
IPR008254	Flavodoxin/nitric oxide synthase
IPR021165	Saposin, chordata
IPR000227	Angiotensinogen
IPR015573	Potassium channel, voltage dependent, KCNQ4
IPR019799	Glycoside hydrolase, family 22, conserved site
IPR000974	Glycoside hydrolase, family 22, lysozyme
IPR019103	Aspartic peptidase, DDI1-type
IPR017926	Glutamine amidotransferase
IPR007009	SHQ1 protein
IPR023208	NADPH-cytochrome P450 reductase
IPR016468	CCAAT/enhancer-binding
IPR003891	Initiation factor eIF-4 gamma, MA3
IPR006165	Ku70
IPR002273	Lutropin-choriogonadotropic hormone receptor
IPR013724	Spa2 homology (SHD) of GIT
IPR022018	G protein-coupled receptor kinase-interacting protein 1 C term
IPR024088	Tyrosine-tRNA ligase, bacterial-type
IPR001916	Glycoside hydrolase, family 22
IPR015574	Voltage-gated potassium channel, KQT-like subfamily, member 5
IPR000596	Cholecystokinin receptor type A
IPR015276	Cholecystokinin A receptor, N-terminal
IPR004540	Translation elongation factor EFG/EF2
IPR018000	Neurotransmitter-gated ion-channel, conserved site
IPR022067	Homeobox protein Hox1A3 N-terminal
IPR011013	Galactose mutarotase-like domain
IPR023005	Nucleoside diphosphate kinase, active site
IPR006029	Neurotransmitter-gated ion-channel transmembrane domain
IPR006201	Neurotransmitter-gated ion-channel
IPR006202	Neurotransmitter-gated ion-channel ligand-binding
IPR001170	Natriuretic peptide receptor
IPR003937	Potassium channel, voltage dependent, KCNQ
IPR013821	Potassium channel, voltage dependent, KCNQ, C-terminal
IPR005814	Aminotransferase class-III
IPR004541	Translation elongation factor EFTu/EF1A, bacterial/organelle
IPR013780	Glycosyl hydrolase, family 13, all-beta
IPR000007	Tubby, C-terminal
IPR008835	Sclerostin/Sclerostin domain-containing protein 1
IPR001714	Peptidase M24, methionine aminopeptidase
IPR003948	Potassium channel, voltage dependent, KCNQ3
IPR020969	Ankyrin-G binding site
IPR010457	Immunoglobulin C2-set-like, ligand-binding
IPR006796	Dickkopf, N-terminal cysteine-rich
IPR002937	Amine oxidase
IPR000611	Neuropeptide Y receptor family
IPR006597	Sel1-like
IPR004038	Ribosomal protein L7Ae/L30e/S12e/Gadd45
IPR001041	2Fe-2S ferredoxin-type domain
IPR002262	Gap junction alpha-3 protein (Cx46)
IPR013781	Glycoside hydrolase, catalytic domain
IPR006297	Elongation factor 4
IPR013842	GTP-binding protein LepA, C-terminal
IPR018349	Peptidase M24A, methionine aminopeptidase, subfamily 2, binding site
IPR004934	Tropomodulin
IPR003529	Long hematopoietin receptor, Gp130 family 2, conserved site
IPR000642	Peptidase M41
IPR005936	Peptidase, FtsH
IPR012603	RBB1NT
IPR007051	Cysteine/histidine-rich domain
IPR002260	Gap junction delta-2 protein (Cx36)
IPR002269	Gap junction beta-3 protein (Cx31)
IPR002271	Gap junction beta-5 protein (Cx30.3)
IPR003994	Prefoldin-related, ubiquitously expressed transcript
IPR016655	Prefoldin, subunit 3
IPR014775	L27, C-terminal
IPR008366	Nuclear factor of activated T cells (NFAT)
IPR003127	Sorbin-like
IPR002264	Gap junction alpha-5 protein (Cx40)
IPR002265	Gap junction alpha-6 protein (Cx45)
IPR007482	Protein-tyrosine phosphatase-like, PTPLA
IPR015436	Integrin beta-6 subunit
IPR015437	Integrin beta-7 subunit
IPR015424	Pyridoxal phosphate-dependent transferase
IPR014768	Formin, GTPase-binding and FH3 domain
IPR010472	Formin, FH3 domain
IPR010473	Formin, GTPase-binding domain
IPR015421	Pyridoxal phosphate-dependent transferase, major region, subdomain 1
IPR009604	LsmAD domain
IPR000500	Connexin
IPR013092	Connexin, N-terminal
IPR017990	Connexin, conserved site
IPR019570	Gap junction protein, cysteine-rich domain
IPR017371	Tumour necrosis factor receptor 11B
IPR015485	CD3 signaling complex delta subunit
IPR003064	Norrie disease protein
IPR012290	Fibrinogen, alpha/beta/gamma chain, coiled coil domain
IPR015422	Pyridoxal phosphate-dependent transferase, major region, subdomain 2
IPR018370	Chaperonin Cpn60, conserved site
IPR015632	T-cell adhesion molecule CD2
IPR010407	Signaling lymphocytic activation molecule, N-terminal
IPR010920	Like-Sm (LSM) domain
IPR002266	Gap junction alpha-8 protein (Cx50)
IPR012152	Protein-tyrosine phosphatase, non-receptor type-6, -11
IPR004061	Sphingosine 1-phosphate receptor
IPR015633	E2F Family
IPR001844	Chaperonin Cpn60
IPR003910	GPCR, family 2, orphan receptor, GPR56
IPR002268	Gap junction beta-2 protein (Cx26)
IPR016038	Thiolase-like, subgroup
IPR016039	Thiolase-like
IPR001419	HMW glutenin
IPR024725	E3 ubiquitin ligase EDD, ubiquitin-associated domain
IPR005447	Voltage-dependent calcium channel, N-type, alpha-1 subunit
IPR005449	Voltage-dependent calcium channel, R-type, alpha-1 subunit
IPR001975	Ribosomal protein L40e
IPR018108	Mitochondrial substrate/solute carrier
IPR023395	Mitochondrial carrier domain
IPR002263	Gap junction alpha-4 protein (Cx37)
IPR008095	MHC class II transactivator
IPR017877	Myb-like domain
IPR000443	Pro-islet amyloid polypeptide
IPR001581	Leukemia inhibitory factor /oncostatin
IPR019827	Leukemia inhibitory factor /oncostatin, conserved site
IPR003316	Transcription factor E2F/dimerisation partner (TDP)
IPR000321	Delta opioid receptor
IPR000804	Clathrin adaptor complex, small chain
IPR016635	Adaptor protein complex, sigma subunit
IPR001513	Adenosine A2A receptor
IPR000406	RHO protein GDP dissociation inhibitor
IPR005937	26S proteasome subunit P45
IPR001026	Epsin domain, N-terminal
IPR001909	Krueppel-associated box
IPR003119	Saposin type A
IPR007856	Saposin-like type B, 1
IPR008373	Saposin
IPR006687	Small GTPase superfamily, SAR1-type
IPR017431	Interferon regulatory factor-1/2
IPR008138	Saposin-like type B, 2
IPR015256	Translation initiation factor 2, gamma subunit, C-terminal
IPR001884	Translation elongation factor IF5A
IPR019769	Translation elongation factor, IF5A, hypusine site
IPR020189	Translation elongation factor, IF5A C-terminal
IPR023346	Lysozyme-like domain
IPR001423	Lysophospholipase patatin, conserved site
IPR003533	Doublecortin domain
IPR001048	Aspartate/glutamate/uridylate kinase
IPR021996	Fibrinogen alpha C domain
IPR017433	Dystrophin-related protein 2
IPR015635	Transcription factor E2F6
IPR012013	Integrin beta-4 subunit
IPR014790	MutL, C-terminal, dimerisation
IPR017363	Cdc42 effector protein 2
IPR010533	Vertebrate interleukin-3 regulated transcription factor
IPR016743	Transcription factor, basic leucine zipper, E4BP4
IPR012945	Tubulin binding cofactor C-like domain
IPR005459	Transient receptor potential channel, canonical 3
IPR008185	Deoxyribonuclease I, eukaryotic
IPR016202	Deoxyribonuclease I-like
IPR018057	Deoxyribonuclease I, active site
IPR001510	Zinc finger, PARP-type
IPR005462	Transient receptor potential channel, canonical 6
IPR005463	Transient receptor potential channel, canonical 7
IPR003608	MIR
IPR016093	MIR motif
IPR012334	Pectin lyase fold
IPR000699	Intracellular calcium-release channel
IPR013662	RyR/IP3R Homology associated domain
IPR014821	Inositol 1,4,5-trisphosphate/ryanodine receptor
IPR015925	Ryanodine receptor-related
IPR000654	G-protein alpha subunit, group Q
IPR015054	Domain of unknown function DUF1872
IPR013279	Apoptosis regulator, Bcl-X
IPR005457	Transient receptor potential channel, canonical 1
IPR005460	Transient receptor potential channel, canonical 4
IPR011124	Zinc finger, CW-type
IPR018998	Endoribonuclease XendoU
IPR011390	Insulin-like growth factor binding protein-related protein (IGFBP-rP), MAC25
IPR010400	PITH domain
IPR001397	5-Hydroxytryptamine 5A receptor
IPR002477	Peptidoglycan binding-like
IPR015503	Cortactin
IPR004725	Apoptosis regulator, Bcl-2/ BclX
IPR013745	HbrB-like
IPR015669	Endothelial protein C receptor
IPR001695	Lysyl oxidase
IPR019828	Lysyl oxidase, conserved site
IPR001818	Peptidase M10, metallopeptidase
IPR021190	Peptidase M10A
IPR008258	Lytic transglycosylase-like SLT domain
IPR003093	Apoptosis regulator, Bcl-2 protein, BH4
IPR020731	Apoptosis regulator, Bcl-2, BH4 motif, conserved site
IPR021158	Peptidase M10A, cysteine switch, zinc binding site
IPR023114	Elongated TPR repeat-containing domain
IPR004046	Glutathione S-transferase, C-terminal
IPR003968	Potassium channel, voltage dependent, Kv
IPR004045	Glutathione S-transferase, N-terminal
IPR002475	Bcl2-like
IPR017940	ABC transporter, integral membrane type 1
IPR017984	Chromo domain subgroup
IPR002343	Paraneoplastic encephalomyelitis antigen
IPR020717	Apoptosis regulator, Bcl-2, BH1 motif, conserved site
IPR020726	Apoptosis regulator, Bcl-2, BH2 motif, conserved site
IPR002942	RNA-binding S4 domain
IPR011527	ABC transporter, transmembrane domain, type 1
IPR008139	Saposin B
IPR011001	Saposin-like
IPR003090	Alpha-crystallin, N-terminal
IPR003594	Histidine kinase-like ATPase, ATP-binding domain
IPR006548	Splicing factor ELAV/HuD
IPR008067	Cytochrome P450, E-class, group I, CYP2A-like
IPR003104	Actin-binding FH2/DRF autoregulatory
IPR015425	Formin, FH2 domain
IPR013817	Pre-ATP-grasp fold
IPR016185	Pre-ATP-grasp domain
IPR013816	ATP-grasp fold, subdomain 2
IPR004578	DNA-directed DNA polymerase, family B, pol2
IPR011761	ATP-grasp fold
IPR003134	Hs1/Cortactin
IPR002231	5-hydroxytryptamine receptor family
IPR013815	ATP-grasp fold, subdomain 1
IPR015120	Siah interacting protein, N-terminal
IPR015352	Hepsin, SRCR
IPR017964	DNA-directed DNA polymerase, family B, conserved site
IPR023211	DNA polymerase, palm domain
IPR015528	Interleukin-12 beta
IPR019482	Interleukin-12 beta, central domain
IPR003307	W2 domain
IPR003531	Short hematopoietin receptor, family 1, conserved site
IPR022308	Synaptic vesicle protein SV2
IPR015553	Plasma protease C1 inhibitor
IPR002077	Voltage-dependent calcium channel, alpha-1 subunit
IPR002300	Aminoacyl-tRNA synthetase, class Ia
IPR009008	Valyl/Leucyl/Isoleucyl-tRNA synthetase, class Ia, editing domain
IPR013155	Valyl/Leucyl/Isoleucyl-tRNA synthetase, class I, anticodon-binding
IPR012938	Glucose/Sorbosone dehydrogenase
IPR008066	Cytochrome P450, E-class, group I, CYP1
IPR008069	Cytochrome P450, E-class, group I, CYP2D-like
IPR006133	DNA-directed DNA polymerase, family B, exonuclease domain
IPR006134	DNA-directed DNA polymerase, family B, multifunctional domain
IPR006172	DNA-directed DNA polymerase, family B
IPR017279	Toll-interleukin 1 receptor domain-containing adaptor protein, Tirap
IPR016666	TGF beta-induced protein bIGH3/osteoblast-specific factor 2
IPR001065	Muscarinic acetylcholine receptor M2
IPR000668	Peptidase C1A, papain C-terminal
IPR013128	Peptidase C1A, papain
IPR001071	Cellular retinaldehyde binding/alpha-tocopherol transport
IPR008068	Cytochrome P450, E-class, group I, CYP2B-like
IPR008070	Cytochrome P450, E-class, group I, CYP2E-like
IPR020469	Cytochrome P450, CYP2 family
IPR000377	5-Hydroxytryptamine 2C receptor
IPR000455	5-Hydroxytryptamine 2A receptor
IPR001330	Prenyltransferase/squalene oxidase
IPR003530	Long hematopoietin receptor, soluble alpha chain, conserved site
IPR001958	Tetracycline resistance protein, TetA/multidrug resistance protein MdtG
IPR013277	Peptidase M12B, ADAM-TS8
IPR000450	5-Hydroxytryptamine 1F receptor
IPR000505	5-Hydroxytryptamine 1D receptor
IPR002147	5-Hydroxytryptamine 1B receptor
IPR013275	Peptidase M12B, ADAM-TS2
IPR013274	Peptidase M12B, ADAM-TS1
IPR015512	Seamphorin 4F
IPR012532	BDHCT
IPR015514	Semaphorin 6C
IPR010681	Plethodontid receptivity factor PRF
IPR005446	Voltage-dependent calcium channel, L-type, alpha-1 subunit
IPR005517	Translation elongation factor EFG/EF2, domain IV
IPR004127	Prefoldin subunit
IPR020728	Apoptosis regulator, Bcl-2, BH3 motif, conserved site
IPR003912	Protease-activated receptor
IPR004191	Integrase, Tn916-type, N-terminal DNA binding
IPR006554	Helicase-like, DEXD box c2 type
IPR006555	ATP-dependent helicase, C-terminal
IPR010614	DEAD2
IPR013020	DNA helicase (DNA repair), Rad3 type
IPR014013	Helicase, superfamily 1/2, ATP-binding domain, DinG/Rad3-type
IPR001875	Death effector domain
IPR001003	MHC class II, alpha chain, N-terminal
IPR018164	Alanyl-tRNA synthetase, class IIc, N-terminal
IPR018165	Alanyl-tRNA synthetase, class IIc, core domain
IPR000994	Peptidase M24, structural domain
IPR017881	Nitrite reductase [NAD(P)H] large subunit, NirD bacterial-type
IPR005829	Sugar transporter, conserved site
IPR001565	Synaptotagmin
IPR013149	Alcohol dehydrogenase, C-terminal
IPR009022	Elongation factor G, III-V domain
IPR011032	GroES-like
IPR012314	Peptidase M12B, GON-ADAMTSs
IPR014745	MHC class II, alpha/beta chain, N-terminal
IPR009126	Cholecystokinin receptor
IPR015513	Semaphorin 3E
IPR003263	Tumour necrosis factor ligand 5
IPR003032	Ryanodine receptor Ryr
IPR009460	Ryanodine Receptor TM 4-6
IPR013333	Ryanodine receptor
IPR006599	CARP motif
IPR017901	C-CAP/cofactor C-like domain
IPR000353	MHC class II, beta chain, N-terminal
IPR001555	Phosphoribosylglycinamide formyltransferase, active site
IPR002376	Formyl transferase, N-terminal
IPR001325	Interleukin-4/interleukin-13
IPR018096	Interleukin-4/interleukin-13, conserved site
IPR005828	General substrate transporter
IPR002303	Valine-tRNA ligase
IPR000628	Vasopressin V1B receptor
IPR017281	Myeloid differentiation primary response protein MyD88
IPR024395	CLASP N-terminal domain
IPR003906	Galanin receptor 1
IPR010911	Zinc finger, FYVE-type
IPR002949	Cytochrome P450, E-class, CYP24A, mitochondrial
IPR003110	Phosphorylated immunoreceptor signaling ITAM
IPR003943	Protease-activated receptor 3
IPR003944	Protease-activated receptor 4
IPR003091	Voltage-dependent potassium channel
IPR003981	Leukotriene B4 receptor
IPR006626	Parallel beta-helix repeat
IPR011050	Pectin lyase fold/virulence factor
IPR004808	Exodeoxyribonuclease III xth
IPR020847	AP endonuclease, family 1, binding site
IPR018245	Gonadotropin, beta subunit, conserved site
[truncated: 666 more rows]
