# Supplementary material for: Pathway-specific protein domains are predictive for human diseases
Source: PLoS Comput Biol. 2019 May 10;15(5):e1007052. doi: 10.1371/journal.pcbi.1007052 (PMC6530867; doi:10.1371/journal.pcbi.1007052)
Supplement: S3 Table — (XLSX) [file pcbi.1007052.s006.xlsx]

## Sheet: Sheet1
S3 Table. Pathways associated with coronary artery disease (CAD) (P < 0.01 by Fisher’s exact test and # pathway member genes >=5)
GO term (97)	p-value
blood coagulation	2.07301e-12
inflammatory response	2.6863e-12
circulation	1.41674e-10
cell adhesion	5.90163e-10
muscle development	1.0462e-09
chemotaxis	1.60658e-09
regulation of heart contraction	6.36828e-09
regulation of muscle contraction	1.08108e-06
calcium ion homeostasis	2.40113e-06
cell-cell signaling	3.2575e-06
cellular defense response	3.992e-06
response to oxidative stress	5.06898e-06
cell motility	5.90786e-06
immune response	6.93114e-06
response to wounding	1.05611e-05
generation of precursor metabolites and energy	1.10882e-05
anti-apoptosis	1.14711e-05
Notch receptor processing	1.40917e-05
energy reserve metabolic process	1.40917e-05
positive regulation of enzyme activity	1.40917e-05
regulation of striated muscle contraction	1.40917e-05
transport	2.0501e-05
positive regulation of cell proliferation	2.4098e-05
amyloid precursor protein catabolic process	2.79476e-05
regulation of cell adhesion	2.79476e-05
blood pressure regulation	3.39248e-05
cholesterol homeostasis	4.84992e-05
lipid transport	4.84992e-05
adenylate cyclase activation	5.42752e-05
protein processing	7.69501e-05
membrane protein ectodomain proteolysis	0.000114461
elevation of cytosolic calcium ion concentration	0.000120629
cell surface receptor linked signal transduction	0.000125339
humoral immune response	0.000167946
chromosome segregation	0.000221096
glucose metabolic process	0.000221096
ossification	0.000221096
proteolysis	0.000243113
apoptosis	0.000274925
cytokine and chemokine mediated signaling pathway	0.000292335
angiogenesis	0.000475653
negative regulation of adenylate cyclase activity	0.000475653
response to virus	0.000568533
chromosome organization and biogenesis (sensu Eukaryota)	0.000589614
cytoskeleton organization and biogenesis	0.000589614
negative regulation of apoptosis	0.000589614
G-protein signaling, coupled to IP3 second messenger (phospholipase C activating)	0.000866578
JAK-STAT cascade	0.000866578
cholesterol metabolic process	0.000866578
endocytosis	0.000866578
response to unfolded protein	0.00103125
response to drug	0.00121443
aging	0.00124865
alcohol metabolic process	0.00124865
chemosensory behavior	0.00124865
estrogen receptor signaling pathway	0.00124865
negative regulation of cell migration	0.00124865
protein homotetramerization	0.00124865
protein tetramerization	0.00124865
response to hormone stimulus	0.00124865
activation of MAPK activity	0.00141687
B cell differentiation	0.001859
neutrophil chemotaxis	0.001859
positive regulation of interleukin-8 biosynthetic process	0.001859
protein import into nucleus, translocation	0.001859
protein oligomerization	0.001859
regulation of cell redox homeostasis	0.001859
amino acid metabolic process	0.00214679
intercellular junction assembly	0.0025832
nitric oxide biosynthetic process	0.0025832
synaptic transmission, cholinergic	0.0025832
tricarboxylic acid cycle	0.0025832
detection of bacterium	0.00341862
detection of calcium ion	0.00341862
striated muscle contraction	0.00341862
striated muscle development	0.00341862
receptor-mediated endocytosis	0.00342967
glucose transport	0.00436266
peptide cross-linking	0.00436266
response to heat	0.00436266
muscle contraction	0.00475541
apoptotic program	0.00541279
calcium-mediated signaling	0.00541279
exocytosis	0.00541279
learning and/or memory	0.00541279
positive regulation of apoptosis	0.00541279
behavior	0.0065665
negative regulation of angiogenesis	0.0065665
viral genome replication	0.0065665
defense response to bacterium	0.00782134
response to hypoxia	0.00782134
caspase activation	0.00917488
keratinocyte differentiation	0.00917488
protein amino acid N-linked glycosylation	0.00917488
protein amino acid O-linked glycosylation	0.00917488
proton transport	0.00917488
lipid metabolic process	0.00947493
