# Supplementary material for: Pathway-specific protein domains are predictive for human diseases
Source: PLoS Comput Biol. 2019 May 10;15(5):e1007052. doi: 10.1371/journal.pcbi.1007052 (PMC6530867; doi:10.1371/journal.pcbi.1007052)
Supplement: S4 Table — (XLSX) [file pcbi.1007052.s007.xlsx]

## Sheet: Sheet1
S4 Table. Pathway-specific domains for schizophrenia (SCZ)
SCZ-PSD InterproID (2517)	SCZ-PSD DomainName (2517)
IPR000006	Metallothionein, vertebrate
IPR000007	Tubby, C-terminal
IPR000011	Ubiquitin/SUMO-activating enzyme E1
IPR000018	P2Y4 purinoceptor
IPR000022	Carboxyl transferase
IPR000025	Melatonin receptor family
IPR000040	Acute myeloid leukemia 1 protein (AML1)/Runt
IPR000047	Helix-turn-helix motif
IPR000057	CXC chemokine receptor 2
IPR000061	SWAP/Surp
IPR000065	Obesity factor
IPR000072	PDGF/VEGF domain
IPR000073	Alpha/beta hydrolase fold-1
IPR000074	Apolipoprotein A1/A4/E
IPR000086	NUDIX hydrolase domain
IPR000089	Biotin/lipoyl attachment
IPR000098	Interleukin-10
IPR000105	Mu opioid receptor
IPR000112	GPCR, family 3, metabotropic glutamate receptor 6
IPR000115	Phosphoribosylglycinamide synthetase
IPR000127	Ubiquitin-activating enzyme repeat
IPR000141	Prostaglandin F receptor
IPR000142	P2Y1 purinoceptor
IPR000144	GPCR, family 3, metabotropic glutamate receptor 8
IPR000151	Ciliary neurotrophic factor, CNTF
IPR000155	Melanocortin 4 receptor
IPR000161	Vasopressin V2 receptor
IPR000162	GPCR, family 3, metabotropic glutamate receptor
IPR000174	CXC chemokine receptor 1/2
IPR000175	Sodium:neurotransmitter symporter
IPR000177	Apple domain
IPR000186	Interleukin-5
IPR000187	Corticotropin-releasing factor, CRF
IPR000190	Angiotensin II receptor type 1
IPR000192	Aminotransferase, class V/Cysteine desulfurase
IPR000197	Zinc finger, TAZ-type
IPR000202	GPCR, family 3, metabotropic glutamate receptor 5
IPR000204	Orexin receptor family
IPR000207	Alpha 2B adrenoceptor
IPR000209	Peptidase S8/S53 domain
IPR000212	DNA helicase, UvrD/REP type
IPR000215	Serpin family
IPR000225	Armadillo
IPR000226	Interleukin-7/interleukin-9 family
IPR000227	Angiotensinogen
IPR000231	Ribosomal protein L30e
IPR000233	Cadherin, cytoplasmic domain
IPR000237	GRIP
IPR000239	GPCR kinase
IPR000240	Serpin B9/maspin
IPR000248	Angiotensin II receptor family
IPR000265	Prostanoid EP3 receptor
IPR000269	Copper amine oxidase
IPR000277	Cys/Met metabolism, pyridoxal phosphate-dependent enzyme
IPR000286	Histone deacetylase superfamily
IPR000295	Proteinase inhibitor I4, leuserpin 2
IPR000301	Tetraspanin
IPR000308	14-3-3 protein
IPR000314	Gastrin receptor
IPR000321	Delta opioid receptor
IPR000323	Copper type II, ascorbate-dependent monooxygenase, N-terminal
IPR000326	Phosphatidic acid phosphatase type 2/haloperoxidase
IPR000331	Rap GTPase activating proteins domain
IPR000332	Beta 2 adrenoceptor
IPR000333	Activin type II/Transforming growth factor-beta II receptor
IPR000337	GPCR, family 3
IPR000341	Phosphatidylinositol 3-kinase Ras-binding (PI3K RBD) domain
IPR000351	Neuropeptide Y1 receptor
IPR000353	MHC class II, beta chain, N-terminal
IPR000355	Chemokine receptor family
IPR000356	P2Y2 purinoceptor
IPR000357	HEAT
IPR000358	Ribonucleotide reductase small subunit
IPR000363	Alpha 1D adrenoceptor
IPR000367	G-protein alpha subunit, group S
IPR000370	Prostacyclin (prostanoid IP) receptor
IPR000374	Phosphatidate cytidylyltransferase
IPR000376	Prostaglandin D receptor
IPR000377	5-Hydroxytryptamine 2C receptor
IPR000378	Opsin red/green sensitive
IPR000388	Sulphonylurea receptor
IPR000393	Neuropeptide Y5 receptor
IPR000405	Galanin receptor family
IPR000406	RHO protein GDP dissociation inhibitor
IPR000413	Integrin alpha chain
IPR000418	Ets domain
IPR000425	Major intrinsic protein
IPR000432	DNA mismatch repair protein MutS, C-terminal
IPR000443	Pro-islet amyloid polypeptide
IPR000450	5-Hydroxytryptamine 1F receptor
IPR000451	NF-kappa-B/Rel/Dorsal
IPR000452	Kappa opioid receptor
IPR000455	5-Hydroxytryptamine 2A receptor
IPR000460	Neuroligin
IPR000462	CDP-alcohol phosphatidyltransferase
IPR000463	Cytosolic fatty-acid binding
IPR000466	Adenosine A3 receptor
IPR000469	G-protein alpha subunit, group 12
IPR000471	Interferon alpha/beta/delta
IPR000476	Glycoprotein hormone alpha chain
IPR000482	5-Hydroxytryptamine 2B receptor
IPR000491	Inhibin, beta A subunit
IPR000496	Bradykinin receptor family
IPR000497	Dopamine D5 receptor
IPR000500	Connexin
IPR000502	Muscarinic acetylcholine receptor M5
IPR000505	5-Hydroxytryptamine 1D receptor
IPR000507	Beta 1 adrenoceptor
IPR000530	Ribosomal protein S12e
IPR000532	Glucagon/GIP/secretin/VIP
IPR000535	MSP domain
IPR000539	Frizzled protein
IPR000552	Ribosomal protein L44e
IPR000555	JAB/MPN domain
IPR000557	Calponin repeat
IPR000560	Histidine phosphatase superfamily, clade-2
IPR000582	Acyl-CoA-binding protein, ACBP
IPR000583	Class II glutamine amidotransferase domain
IPR000584	Voltage-dependent calcium channel, L-type, beta subunit
IPR000586	Somatostatin receptor family
IPR000587	Creatinase
IPR000590	Hydroxymethylglutaryl-coenzyme A synthase, active site
IPR000592	Ribosomal protein S27e
IPR000594	UBA/THIF-type NAD/FAD binding fold
IPR000596	Cholecystokinin receptor type A
IPR000599	G protein-coupled receptor 12
IPR000610	5-Hydroxytryptamine 1A receptor
IPR000611	Neuropeptide Y receptor family
IPR000621	Melanocortin 5 receptor
IPR000628	Vasopressin V1B receptor
IPR000633	Vinculin, conserved site
IPR000639	Epoxide hydrolase-like
IPR000642	Peptidase M41
IPR000649	Initiation factor 2B-related
IPR000654	G-protein alpha subunit, group Q
IPR000659	Pyridoxamine 5'-phosphate oxidase
IPR000664	Lethal(2) giant larvae protein
IPR000668	Peptidase C1A, papain C-terminal
IPR000674	Aldehyde oxidase/xanthine dehydrogenase, a/b hammerhead
IPR000681	Beta 3 adrenoceptor
IPR000695	ATPase, P-type, H+ transporting proton pump
IPR000699	Intracellular calcium-release channel
IPR000708	Prostanoid EP1 receptor
IPR000712	Apoptosis regulator, Bcl-2, BH
IPR000717	Proteasome component (PCI) domain
IPR000718	Peptidase M13
IPR000720	Peptidyl-glycine alpha-amidating monooxygenase
IPR000723	G protein-coupled receptor 3/6/12 orphan
IPR000728	AIR synthase related protein, N-terminal domain
IPR000732	Rhodopsin
IPR000734	Lipase
IPR000735	Alpha 2C adrenoceptor
IPR000738	WHEP-TRS
IPR000751	M-phase inducer phosphatase
IPR000760	Inositol monophosphatase
IPR000761	Melanocyte-stimulating hormone receptor
IPR000762	Midkine heparin-binding growth factor
IPR000773	Granulocyte-macrophage colony-stimulating factor
IPR000778	Cytochrome b245, heavy chain
IPR000779	Interleukin-2
IPR000789	Cyclin-dependent kinase, regulatory subunit
IPR000794	Beta-ketoacyl synthase
IPR000796	Aspartate/other aminotransferase
IPR000799	Steroidogenic acute regulatory protein
IPR000804	Clathrin adaptor complex, small chain
IPR000810	Cannabinoid receptor type 1
IPR000818	TEA/ATTS
IPR000826	Formyl peptide receptor family
IPR000830	Peripherin/rom-1
IPR000834	Peptidase M14, carboxypeptidase A
IPR000836	Phosphoribosyltransferase domain
IPR000842	Phosphoribosyl pyrophosphate synthetase, conserved site
IPR000844	Sulphonylurea receptor, type 1
IPR000866	Alkyl hydroperoxide reductase subunit C/ Thiol specific antioxidant
IPR000873	AMP-dependent synthetase/ligase
IPR000874	Bombesin/neuromedin-B/ranatensin peptide family
IPR000876	Ribosomal protein S4e
IPR000891	Pyruvate carboxyltransferase
IPR000906	ZU5
IPR000907	Lipoxygenase
IPR000929	Dopamine receptor family
IPR000935	Thrombin receptor
IPR000938	CAP Gly-rich domain
IPR000945	Dopamine-beta-monooxygenase
IPR000956	Stathmin family
IPR000959	POLO box duplicated domain
IPR000965	Gamma-glutamyl phosphate reductase GPR
IPR000969	Structure-specific recognition protein
IPR000974	Glycoside hydrolase, family 22, lysozyme
IPR000981	Neurohypophysial hormone
IPR000984	G protein-coupled receptor 3
IPR000987	EDG-1 sphingosine 1-phosphate receptor
IPR000995	Muscarinic acetylcholine receptor family
IPR000997	Cholinesterase
IPR001003	MHC class II, alpha chain, N-terminal
IPR001004	Alpha 1A adrenoceptor
IPR001019	Guanine nucleotide binding protein (G-protein), alpha subunit
IPR001023	Heat shock protein Hsp70
IPR001026	Epsin domain, N-terminal
IPR001028	Glycoprotein phospholipase D
IPR001031	Thioesterase
IPR001033	Alpha-catenin
IPR001039	MHC class I alpha chain, alpha1 alpha2 domains
IPR001041	2Fe-2S ferredoxin-type domain
IPR001048	Aspartate/glutamate/uridylate kinase
IPR001050	Syndecan
IPR001054	Adenylyl cyclase class-3/4/guanylyl cyclase
IPR001057	Glutamate/acetylglutamate kinase
IPR001058	Synuclein
IPR001061	Transgelin
IPR001065	Muscarinic acetylcholine receptor M2
IPR001067	Nuclear translocator
IPR001068	Adenosine A1 receptor
IPR001071	Cellular retinaldehyde binding/alpha-tocopherol transport
IPR001079	Galectin, carbohydrate recognition domain
IPR001085	Serine hydroxymethyltransferase
IPR001087	Lipase, GDSL
IPR001094	Flavodoxin
IPR001104	3-oxo-5-alpha-steroid 4-dehydrogenase, C-terminal
IPR001105	Thromboxane receptor
IPR001108	Peptidase A22A, presenilin
IPR001110	Uncharacterised protein family UPF0012, conserved site
IPR001115	Alpha 1B adrenoceptor
IPR001116	Somatostatin receptor 1
IPR001117	Multicopper oxidase, type 1
IPR001124	Lipid-binding serum glycoprotein, C-terminal
IPR001126	DNA-repair protein, UmuC-like
IPR001128	Cytochrome P450
IPR001129	Membrane-associated, eicosanoid/glutathione metabolism (MAPEG) protein
IPR001131	Peptidase M24B, X-Pro dipeptidase/aminopeptidase P, conserved site
IPR001140	ABC transporter, transmembrane domain
IPR001141	Ribosomal protein L27e
IPR001148	Alpha carbonic anhydrase
IPR001151	G protein-coupled receptor 6
IPR001158	DIX domain
IPR001161	Helicase Ercc3
IPR001168	Adrenocorticotrophin (ACTH) receptor
IPR001170	Natriuretic peptide receptor
IPR001176	1-aminocyclopropane-1-carboxylate synthase
IPR001179	Peptidyl-prolyl cis-trans isomerase, FKBP-type, domain
IPR001181	Interleukin-7
IPR001183	Muscarinic acetylcholine receptor M3
IPR001184	Somatostatin receptor 5
IPR001186	Bradykinin receptor B1
IPR001192	Phosphoinositide phospholipase C
IPR001200	Phosducin
IPR001208	Mini-chromosome maintenance, DNA-dependent ATPase
IPR001217	STAT transcription factor, core
IPR001221	Phenol hydroxylase reductase
IPR001223	Glycoside hydrolase, family 18, catalytic domain
IPR001224	Vasopressin V1A receptor
IPR001227	Acyl transferase domain
IPR001231	CD44 antigen
IPR001234	GPCR, family 3, metabotropic glutamate receptor 3
IPR001244	Prostaglandin DP receptor
IPR001256	GPCR, family 3, metabotropic glutamate receptor 1
IPR001258	NHL repeat
IPR001263	Phosphoinositide 3-kinase, accessory (PIK) domain
IPR001269	tRNA-dihydrouridine synthase
IPR001274	C5a1/C5a2 anaphylatoxin chemotactic receptor
IPR001277	CXC chemokine receptor 4
IPR001283	Allergen V5/Tpx-1-related
IPR001285	Synaptophysin/synaptoporin
IPR001305	Heat shock protein DnaJ, cysteine-rich domain
IPR001307	Thiosulphate sulfurtransferase, conserved site
IPR001310	Histidine triad (HIT) protein
IPR001312	Hexokinase
IPR001317	Carbamoyl phosphate synthase, GATase domain
IPR001320	Ionotropic glutamate receptor
IPR001321	Hypoxia-inducible factor-1 alpha
IPR001323	Erythropoietin/thrombopoeitin
IPR001325	Interleukin-4/interleukin-13
IPR001327	Pyridine nucleotide-disulphide oxidoreductase, NAD-binding domain
IPR001330	Prenyltransferase/squalene oxidase
IPR001339	mRNA capping enzyme
IPR001346	Interferon regulatory factor DNA-binding domain
IPR001347	Sugar isomerase (SIS)
IPR001355	CXC chemokine receptor 1
IPR001358	Neuropeptide Y2 receptor
IPR001359	Synapsin
IPR001388	Synaptobrevin
IPR001390	Gamma-aminobutyric-acid A receptor, alpha subunit
IPR001392	Clathrin adaptor, mu subunit
IPR001397	5-Hydroxytryptamine 5A receptor
IPR001398	Macrophage migration inhibitory factor
IPR001400	Somatotropin hormone
IPR001401	Dynamin, GTPase domain
IPR001404	Heat shock protein Hsp90 family
IPR001406	Pseudouridine synthase I, TruA
IPR001408	G-protein alpha subunit, group I
IPR001413	Dopamine D1 receptor
IPR001415	Parathyroid hormone/parathyroid hormone-related protein
IPR001418	Opioid receptor
IPR001419	HMW glutenin
IPR001420	X opioid receptor
IPR001424	Superoxide dismutase, copper/zinc binding domain
IPR001431	Peptidase M16, zinc-binding site
IPR001432	Muscarinic acetylcholine receptor M4
IPR001435	Adenosine A2B receptor
IPR001436	Alpha crystallin/Heat shock protein
IPR001442	Collagen IV, non-collagenous
IPR001446	5-lipoxygenase-activating protein
IPR001451	Bacterial transferase hexapeptide repeat
IPR001458	GPCR, family 3, metabotropic glutamate receptor 2
IPR001464	Annexin
IPR001475	Sulphonylurea receptor, type 2
IPR001481	Prostanoid EP3 receptor, type 2
IPR001483	Urotensin II
IPR001493	Peptidase A22A, presenilin 2
IPR001494	Importin-beta, N-terminal domain
IPR001500	Alpha-1-acid glycoprotein
IPR001508	NMDA receptor
IPR001512	Somatostatin receptor 4
IPR001513	Adenosine A2A receptor
IPR001519	Ferritin
IPR001521	Opsin, blue sensitive
IPR001523	Paired domain
IPR001525	C-5 cytosine methyltransferase
IPR001526	CD59 antigen
IPR001533	Transcriptional coactivator/pterin dehydratase
IPR001544	Aminotransferase, class IV
IPR001545	Gonadotropin, beta subunit
IPR001551	Cannabinoid receptor type 2
IPR001555	Phosphoribosylglycinamide formyltransferase, active site
IPR001556	Bombesin receptor
IPR001560	Bombesin receptor type 3
IPR001565	Synaptotagmin
IPR001569	Ribosomal protein L37e
IPR001573	Protein kinase A anchoring, WSK motif
IPR001579	Glycoside hydrolase, chitinase active site
IPR001581	Leukemia inhibitory factor /oncostatin
IPR001590	Peptidase M12B, ADAM/reprolysin
IPR001599	Alpha-2-macroglobulin
IPR001604	DNA/RNA non-specific endonuclease
IPR001613	Flavin amine oxidase
IPR001614	Myelin proteolipid protein PLP
IPR001620	Dopamine D3 receptor
IPR001634	Adenosine receptor
IPR001638	Extracellular solute-binding protein, family 3
IPR001642	Neuromedin B receptor
IPR001644	C3a anaphylatoxin chemotactic receptor
IPR001656	Pseudouridine synthase, TruD
IPR001662	Translation elongation factor EF1B, gamma chain, conserved
IPR001671	Melanocortin/ACTH receptor
IPR001675	Glycosyl transferase, family 29
IPR001678	Bacterial Fmu (Sun)/eukaryotic nucleolar NOL1/Nop2p
IPR001688	GPCR, family 2, calcitonin receptor
IPR001693	Calcitonin peptide-like
IPR001695	Lysyl oxidase
IPR001696	Voltage gated sodium channel, alpha subunit
IPR001699	Transcription factor, T-box
IPR001705	Ribosomal protein L33
IPR001708	Membrane insertase OXA1/ALB3/YidC
IPR001709	Flavoprotein pyridine nucleotide cytochrome reductase
IPR001710	Adrenomedullin
IPR001711	Phospholipase C, phosphatidylinositol-specific, Y domain
IPR001714	Peptidase M24, methionine aminopeptidase
IPR001718	CC chemokine receptor 7
IPR001720	PI3 kinase, P85 regulatory subunit
IPR001729	Surfactant-associated polypeptide
IPR001732	UDP-glucose/GDP-mannose dehydrogenase, N-terminal
IPR001747	Lipid transport protein, N-terminal
IPR001749	GPCR, family 2, gastric inhibitory polypeptide receptor
IPR001753	Crotonase superfamily
IPR001754	Orotidine 5'-phosphate decarboxylase domain
IPR001757	Cation-transporting P-type ATPase
IPR001758	Prostanoid EP4 receptor
IPR001760	Opsin
IPR001762	Blood coagulation inhibitor, Disintegrin
IPR001763	Rhodanese-like domain
IPR001770	G-protein, gamma subunit
IPR001772	Kinase associated domain 1 (KA1)
IPR001786	GPCR, family 3, metabotropic glutamate receptor 4
IPR001789	Signal transduction response regulator, receiver domain
IPR001793	Retinal pigment epithelium GPCR
IPR001799	Ephrin
IPR001817	Vasopressin receptor
IPR001819	Chromogranin A/B
IPR001820	Proteinase inhibitor I35, tissue inhibitor of metalloproteinase
IPR001840	Anaphylotoxin, complement system domain
IPR001855	Beta defensin type
IPR001856	Somatostatin receptor 3
IPR001862	Membrane attack complex component/perforin/complement C9
IPR001863	Glypican
IPR001873	Na+ channel, amiloride-sensitive
IPR001875	Death effector domain
IPR001882	Biotin-binding site
IPR001883	GPCR, family 3, metabotropic glutamate receptor 7
IPR001884	Translation elongation factor IF5A
IPR001885	Lipoxygenase, mammalian
IPR001891	Malic oxidoreductase
IPR001908	Melanocortin receptor
IPR001909	Krueppel-associated box
IPR001912	Ribosomal protein S4/S9, N-terminal
IPR001916	Glycoside hydrolase, family 22
IPR001917	Aminotransferase, class-II, pyridoxal-phosphate binding site
IPR001921	Ribosomal protein L7A/L8
IPR001922	Dopamine D2 receptor
IPR001923	Prostanoid EP2 receptor
IPR001928	Endothelin-like toxin
IPR001930	Peptidase M1, alanine aminopeptidase/leukotriene A4 hydrolase
IPR001933	Neuropeptide Y4 receptor
IPR001940	Peptidase S1C
IPR001945	Xeroderma pigmentosum group D protein
IPR001946	Alpha 2A adrenoceptor
IPR001955	Pancreatic hormone-like
IPR001962	Asparagine synthase
IPR001973	P2Y6 purinoceptor
IPR001990	Chromogranin/secretogranin
IPR001991	Sodium:dicarboxylate symporter
IPR001997	Calponin
IPR001999	Osteonectin-like, conserved site
IPR002000	Lysosome-associated membrane glycoprotein
IPR002004	Polyadenylate-binding protein/Hyperplastic disc protein
IPR002012	Gonadotropin-releasing hormone
IPR002013	Synaptojanin, N-terminal
IPR002018	Carboxylesterase, type B
IPR002030	Mitochondrial brown fat uncoupling protein
IPR002044	Carbohydrate binding module family 20
IPR002062	Oxytocin receptor
IPR002068	Alpha crystallin/Hsp20 domain
IPR002069	Interferon gamma
IPR002070	Transcription factor, Brachyury
IPR002072	Nerve growth factor-related
IPR002074	Somatostatin receptor 2
IPR002077	Voltage-dependent calcium channel, alpha-1 subunit
IPR002082	Aspartate carbamoyltransferase
IPR002098	Seminal vesicle protein I
IPR002100	Transcription factor, MADS-box
IPR002108	Actin-binding, cofilin/tropomyosin type
IPR002122	Melanocortin 3 receptor
IPR002125	CMP/dCMP deaminase, zinc-binding
IPR002129	Pyridoxal phosphate-dependent decarboxylase
IPR002131	Glycoprotein hormone receptor family
IPR002147	5-Hydroxytryptamine 1B receptor
IPR002151	Kinesin light chain
IPR002152	Glycoside hydrolase, family 23
IPR002153	Transient receptor potential channel, canonical
IPR002155	Thiolase
IPR002159	CD36 antigen
IPR002164	Nucleosome assembly protein (NAP)
IPR002171	Ribosomal protein L2
IPR002183	Interleukin-3
IPR002185	Dopamine D4 receptor
IPR002188	P2Y5 purinoceptor
IPR002195	Dihydroorotase, conserved site
IPR002198	Short-chain dehydrogenase/reductase SDR
IPR002202	Hydroxymethylglutaryl-CoA reductase, class I/II
IPR002209	Fibroblast growth factor family
IPR002213	UDP-glucuronosyl/UDP-glucosyltransferase
IPR002228	Muscarinic acetylcholine receptor M1
IPR002230	Cannabinoid receptor
IPR002231	5-hydroxytryptamine receptor family
IPR002233	Adrenoceptor family
IPR002234	Anaphylatoxin chemotactic receptor family
IPR002235	CXC chemokine receptor 6
IPR002236	CC chemokine receptor 1
IPR002238	CC chemokine receptor 3
IPR002239	CC chemokine receptor 4
IPR002240	CC chemokine receptor 5
IPR002259	Equilibrative nucleoside transporter
IPR002260	Gap junction delta-2 protein (Cx36)
IPR002261	Gap junction alpha-1 protein (Cx43)
IPR002262	Gap junction alpha-3 protein (Cx46)
IPR002263	Gap junction alpha-4 protein (Cx37)
IPR002264	Gap junction alpha-5 protein (Cx40)
IPR002265	Gap junction alpha-6 protein (Cx45)
IPR002266	Gap junction alpha-8 protein (Cx50)
IPR002267	Gap junction beta-1 protein (Cx32)
IPR002268	Gap junction beta-2 protein (Cx26)
IPR002269	Gap junction beta-3 protein (Cx31)
IPR002270	Gap junction beta-4 protein (Cx31.1)
IPR002271	Gap junction beta-5 protein (Cx30.3)
IPR002272	Follicle stimulating hormone receptor
IPR002273	Lutropin-choriogonadotropic hormone receptor
IPR002274	Thyrotropin receptor
IPR002277	Lysophosphatidic acid receptor EDG-2
IPR002278	Melatonin receptor 1A
IPR002280	Melatonin-related receptor 1X
IPR002281	Protease-activated receptor 2
IPR002286	P2 purinoceptor
IPR002289	Gamma-aminobutyric-acid A receptor, beta subunit
IPR002291	Phosphorylase kinase, gamma catalytic subunit
IPR002300	Aminoacyl-tRNA synthetase, class Ia
IPR002303	Valine-tRNA ligase
IPR002305	Aminoacyl-tRNA synthetase, class Ic
IPR002306	Tryptophan-tRNA ligase
IPR002307	Tyrosine-tRNA ligase
IPR002326	Cytochrome c1
IPR002330	Lipoprotein lipase
IPR002331	Pancreatic lipase
IPR002333	Hepatic lipase
IPR002343	Paraneoplastic encephalomyelitis antigen
IPR002345	Lipocalin
IPR002346	Molybdopterin dehydrogenase, FAD-binding
IPR002347	Glucose/ribitol dehydrogenase
IPR002352	Eosinophil major basic protein
IPR002354	Interleukin-4
IPR002355	Multicopper oxidase, copper-binding site
IPR002365	Terpene synthase, conserved site
IPR002366	Defensin propeptide
IPR002369	Integrin beta subunit, N-terminal
IPR002376	Formyl transferase, N-terminal
IPR002384	Osteocalcin/matrix Gla protein
IPR002388	Annexin, type I
IPR002389	Annexin, type II
IPR002390	Annexin, type III
IPR002391	Annexin, type IV
IPR002392	Annexin, type V
IPR002393	Annexin, type VI
IPR002394	Nicotinic acetylcholine receptor
IPR002396	Selectin superfamily
IPR002399	Cytochrome P450, mitochondrial
IPR002401	Cytochrome P450, E-class, group I
IPR002402	Cytochrome P450, E-class, group II
IPR002403	Cytochrome P450, E-class, group IV
IPR002415	H/ACA ribonucleoprotein complex, subunit Nhp2, eukaryote
IPR002418	Transcription regulator Myc
IPR002420	Phosphatidylinositol 3-kinase C2 (PI3K C2) domain
IPR002434	Sodium:neurotransmitter symporter, taurine
IPR002435	Sodium:neurotransmitter symporter, noradrenaline
IPR002436	Sodium:neurotransmitter symporter, dopamine
IPR002438	Sodium:neurotransmitter symporter, orphan
IPR002447	Beta-lactoglobulin
IPR002449	Retinol binding protein/Purpurin
IPR002450	von Ebner's gland protein/ Bos/Can allergen
IPR002455	GPCR, family 3, gamma-aminobutyric acid receptor, type B
IPR002456	GPCR, family 3, gamma-aminobutyric acid receptor, type B1
IPR002457	GPCR, family 3, gamma-aminobutyric acid receptor, type B2
IPR002461	Beta-synuclein
IPR002462	Gamma-synuclein
IPR002466	Adenosine deaminase/editase
IPR002467	Peptidase M24A, methionine aminopeptidase, subfamily 1
IPR002468	Peptidase M24A, methionine aminopeptidase, subfamily 2
IPR002472	Palmitoyl protein thioesterase
IPR002474	Carbamoyl-phosphate synthase, small subunit N-terminal domain
IPR002475	Bcl2-like
IPR002478	Pseudouridine synthase/archaeosine transglycosylase
IPR002482	Peptidoglycan-binding Lysin subgroup
IPR002490	ATPase, V0 complex, subunit 116kDa
IPR002501	Pseudouridine synthase II
IPR002539	MaoC-like domain
IPR002547	tRNA-binding domain
IPR002554	Protein phosphatase 2A, regulatory B subunit, B56
IPR002557	Chitin binding domain
IPR002573	Choline/ethanolamine kinase
IPR002575	Aminoglycoside phosphotransferase
IPR002579	Peptide methionine sulphoxide reductase MrsB
IPR002591	Type I phosphodiesterase/nucleotide pyrophosphatase/phosphate transferase
IPR002625	Smr protein/MutS2 C-terminal
IPR002638	Quinolinate phosphoribosyl transferase, C-terminal
IPR002650	Sulphate adenylyltransferase
IPR002652	Importin-alpha, importin-beta-binding domain
IPR002653	Zinc finger, A20-type
IPR002654	Glycosyl transferase, family 25
IPR002655	Acyl-CoA oxidase, C-terminal
IPR002659	Glycosyl transferase, family 31
IPR002674	Ribosomal protein L37ae
IPR002706	DNA-repair protein Xrcc1, N-terminal
IPR002710	Dilute
IPR002713	FF domain
IPR002740	EVE domain
IPR002860	BNR repeat
IPR002861	Reeler domain
IPR002870	Peptidase M12B, propeptide
IPR002877	Ribosomal RNA methyltransferase FtsJ domain
IPR002884	Proprotein convertase, P
IPR002888	[2Fe-2S]-binding
IPR002890	Alpha-2-macroglobulin, N-terminal
IPR002891	Adenylylsulphate kinase
IPR002906	Ribosomal protein S27a
IPR002913	START domain
IPR002928	Myosin tail
IPR002934	Nucleotidyl transferase domain
IPR002937	Amine oxidase
IPR002939	Chaperone DnaJ, C-terminal
IPR002942	RNA-binding S4 domain
IPR002946	Intracellular chloride channel
IPR002949	Cytochrome P450, E-class, CYP24A, mitochondrial
IPR002959	Tumour necrosis factor alpha/cachectin
IPR002960	Tumour necrosis factor beta/lymphotoxin alpha
IPR002961	Tumour necrosis factor c/lymphotoxin-beta
IPR002962	Peropsin
IPR002968	Alpha-1-microglobulin
IPR002969	Apolipoprotein D
IPR002971	Major urinary protein
IPR002972	Prostaglandin D synthase
IPR002980	Sodium:neurotransmitter symporter, GABA, GAT-1
IPR002981	Sodium:neurotransmitter symporter, GABA, GAT-2
IPR002982	Sodium:neurotransmitter symporter, GABA, GAT-3
IPR002983	Sodium:neurotransmitter symporter, betaine
IPR002984	Sodium:neurotransmitter symporter, creatine
IPR003005	Amphiphysin
IPR003010	Carbon-nitrogen hydrolase
IPR003013	Erythropoietin
IPR003017	Amphiphysin, isoform 1
IPR003018	GAF domain
IPR003019	Metallothionein superfamily, eukaryotic
IPR003023	Amphiphysin, isoform 2
IPR003028	Sodium:neurotransmitter symporter, glycine, type 1
IPR003032	Ryanodine receptor Ryr
IPR003033	SCP2 sterol-binding domain
IPR003042	Aromatic-ring hydroxylase-like
IPR003053	GPCR, family 2, corticotropin releasing factor receptor, type 2
IPR003064	Norrie disease protein
IPR003080	Glutathione S-transferase, alpha class
IPR003081	Glutathione S-transferase, Mu class
IPR003084	Histone deacetylase
IPR003087	Neutrophil gelatinase-associated lipocalin
IPR003090	Alpha-crystallin, N-terminal
IPR003091	Voltage-dependent potassium channel
IPR003092	Two pore domain potassium channel, TASK family
IPR003093	Apoptosis regulator, Bcl-2 protein, BH4
IPR003096	Smooth muscle protein/calponin
IPR003097	FAD-binding, type 1
IPR003101	Coactivator CBP, KIX domain
IPR003103	BAG domain
IPR003105	SRA-YDG
IPR003107	RNA-processing protein, HAT helix
IPR003110	Phosphorylated immunoreceptor signaling ITAM
IPR003113	Phosphatidylinositol 3-kinase adaptor-binding (PI3K ABD) domain
IPR003114	Phox-associated domain
IPR003118	Pointed domain
IPR003119	Saposin type A
IPR003126	Zinc finger, N-recognin
IPR003127	Sorbin-like
IPR003128	Villin headpiece
IPR003131	Potassium channel tetramerisation-type BTB domain
IPR003134	Hs1/Cortactin
IPR003142	Biotin protein ligase, C-terminal
IPR003146	Proteinase inhibitor, carboxypeptidase propeptide
IPR003150	DNA-binding RFX-type winged-helix domain
IPR003153	Adaptor protein Cbl, N-terminal helical
IPR003165	Stem cell self-renewal protein Piwi
IPR003172	MD-2-related lipid-recognition domain
IPR003198	Amidinotransferase
IPR003248	Phosphoserine aminotransferase, subgroup
IPR003256	Ribosomal protein L24
IPR003263	Tumour necrosis factor ligand 5
IPR003265	HhH-GPD domain
IPR003272	Potassium channel, inwardly rectifying, Kir2.2
IPR003280	Two pore domain potassium channel
IPR003293	Nudix hydrolase 6-like
IPR003295	Interleukin-1 alpha
IPR003297	Interleukin-1 receptor antagonist / Interleukin-36
IPR003303	Filaggrin
IPR003307	W2 domain
IPR003309	Transcription regulator SCAN
IPR003315	Rabphilin-3A effector, zinc-binding
IPR003316	Transcription factor E2F/dimerisation partner (TDP)
IPR003351	Dishevelled protein domain
IPR003379	Carboxylase, conserved domain
IPR003392	Patched
IPR003409	MORN motif
IPR003443	Interleukin-15/Interleukin-21 family
IPR003452	Stem cell factor
IPR003523	Transcription factor COE
IPR003527	Mitogen-activated protein (MAP) kinase, conserved site
IPR003528	Long hematopoietin receptor, single chain, conserved site
IPR003529	Long hematopoietin receptor, Gp130 family 2, conserved site
IPR003530	Long hematopoietin receptor, soluble alpha chain, conserved site
IPR003531	Short hematopoietin receptor, family 1, conserved site
IPR003532	Short hematopoietin receptor, family 2, conserved site
IPR003533	Doublecortin domain
IPR003543	Macrophage scavenger receptor
IPR003548	Claudin-1
IPR003549	Claudin-3
IPR003550	Claudin-4
IPR003551	Claudin-5
IPR003552	Claudin-7
IPR003553	Claudin-9
IPR003554	Claudin-10
IPR003555	Claudin-11
IPR003556	Claudin-14
IPR003563	7,8-dihydro-8-oxoguanine triphosphatase
IPR003565	Bis(5'-nucleosyl)-tetraphosphatase
IPR003566	T-cell surface glycoprotein CD5
IPR003573	Interleukin-6/Interleukin-23/GCSF/MGF
IPR003574	Interleukin-6
IPR003578	Small GTPase superfamily, Rho type
IPR003590	Leucine-rich repeat, ribonuclease inhibitor subtype
IPR003597	Immunoglobulin C1-set
IPR003603	U2A'/phosphoprotein 32 family A, C-terminal
IPR003604	Zinc finger, U1-type
IPR003608	MIR
IPR003620	Urocortin/corticotropin-releasing factor
IPR003624	Leukemia inhibitory factor
IPR003625	Parathyroid hormone
IPR003626	Parathyroid hormone-related protein
IPR003650	Orange
IPR003651	Endonuclease III-like, iron-sulphur cluster loop motif
IPR003652	Ataxin, AXH domain
IPR003654	OAR domain
IPR003694	NAD synthase
IPR003736	Phenylacetic acid degradation-related domain
IPR003764	N-acetylglucosamine-6-phosphate deacetylase
IPR003769	Adaptor protein ClpS, core
IPR003841	Sodium-dependent phosphate transport protein
IPR003890	MIF4G-like, type 3
IPR003891	Initiation factor eIF-4 gamma, MA3
IPR003894	TAFH/NHR1
IPR003905	Growth hormone secretagogue receptor type 1
IPR003906	Galanin receptor 1
IPR003907	Galanin receptor 2
IPR003908	Galanin receptor 3
IPR003909	G protein-coupled receptor 37 orphan
IPR003910	GPCR, family 2, orphan receptor, GPR56
IPR003912	Protease-activated receptor
IPR003913	Tuberin
IPR003925	Claudin-6
IPR003926	Claudin-8
IPR003927	Claudin-16
IPR003928	Claudin-18
IPR003929	Potassium channel, calcium-activated, BK, alpha subunit
IPR003930	Potassium channel, calcium-activated, BK, beta subunit
IPR003931	Calcium-activated SK potassium channel
IPR003932	Epithelial membrane protein EMP-1
IPR003933	Epithelial membrane protein EMP-2
IPR003934	Epithelial membrane protein EMP-3
IPR003935	Lens fibre membrane intrinsic protein
IPR003936	Peripheral myelin protein PMP22
IPR003937	Potassium channel, voltage dependent, KCNQ
IPR003940	Transforming growth factor, beta 2
IPR003943	Protease-activated receptor 3
IPR003944	Protease-activated receptor 4
IPR003947	Potassium channel, voltage dependent, KCNQ2
IPR003948	Potassium channel, voltage dependent, KCNQ3
IPR003954	RNA recognition motif domain, eukaryote
IPR003956	Transcription factor, NFYB/HAP3, conserved site
IPR003957	Transcription factor, CBFA/NFYB, DNA topoisomerase
IPR003958	Transcription factor CBF/NF-Y/archaeal histone
IPR003968	Potassium channel, voltage dependent, Kv
IPR003969	Potassium channel, voltage dependent, Kv6
IPR003970	Potassium channel, voltage dependent, Kv8
IPR003971	Potassium channel, voltage dependent, Kv9
IPR003972	Potassium channel, voltage dependent, Kv1
IPR003973	Potassium channel, voltage dependent, Kv2
IPR003974	Potassium channel, voltage dependent, Kv3
IPR003975	Potassium channel, voltage dependent, Kv4
IPR003976	Two pore domain potassium channel, TREK
IPR003978	Thrombopoeitin
IPR003980	Histamine H3 receptor
IPR003984	Neurotensin receptor
IPR003986	Neurotensin type 2 receptor
IPR003987	Intercellular adhesion molecule/vascular cell adhesion molecule, N-terminal
IPR003989	Vascular cell adhesion molecule-1
IPR003990	Pancreatitis-associated protein
IPR004009	Myosin, N-terminal, SH3-like
IPR004014	Cation-transporting P-type ATPase, N-terminal
IPR004021	HIN-200/IF120x
IPR004030	Nitric oxide synthase, oxygenase domain
IPR004031	PMP-22/EMP/MP20/Claudin superfamily
IPR004032	PMP-22/EMP/MP20
IPR004035	Endonuclease III, iron-sulphur binding site
IPR004036	Endonuclease III, conserved site-2
IPR004037	Ribosomal protein L7Ae conserved site
IPR004038	Ribosomal protein L7Ae/L30e/S12e/Gadd45
IPR004043	LCCL
IPR004045	Glutathione S-transferase, N-terminal
IPR004046	Glutathione S-transferase, C-terminal
IPR004048	Potassium channel, voltage dependent, Kv1.1
IPR004049	Potassium channel, voltage dependent, Kv1.2
IPR004050	Potassium channel, voltage dependent, Kv1.3
IPR004052	Potassium channel, voltage dependent, Kv1.5
IPR004053	Potassium channel, voltage dependent, Kv1.6
IPR004054	Potassium channel, voltage dependent, Kv4.1
IPR004055	Potassium channel, voltage dependent, Kv4.2
IPR004056	Potassium channel, voltage dependent, Kv4.3
IPR004059	Orexin receptor 1
IPR004060	Orexin receptor 2
IPR004061	Sphingosine 1-phosphate receptor
IPR004062	EDG-3 sphingosine 1-phosphate receptor
IPR004063	EDG-5 sphingosine 1-phosphate receptor
IPR004064	EDG-6 sphingosine 1-phosphate receptor
IPR004065	Lysophosphatidic acid receptor
IPR004066	Lysophosphatidic acid receptor EDG-4
IPR004067	CC chemokine receptor 6
IPR004068	CC chemokine receptor 8
IPR004069	CC chemokine receptor 9
IPR004070	CXC chemokine receptor 3
IPR004074	Interleukin-1 receptor type I/II
IPR004075	Interleukin-1 receptor, type I/Toll precursor
IPR004076	Interleukin-1 receptor type 1
IPR004077	Interleukin-1 receptor type II
IPR004092	Mbt repeat
IPR004094	Proteinase inhibitor I15, antistasin-like
IPR004097	DHHA2
IPR004099	Pyridine nucleotide-disulphide oxidoreductase, dimerisation domain
IPR004102	Poly(ADP-ribose) polymerase, regulatory domain
IPR004113	FAD-linked oxidase, C-terminal
IPR004129	Glycerophosphoryl diester phosphodiesterase
IPR004133	DAN
IPR004140	Exocyst complex protein Exo70
IPR004143	Biotin/lipoate A/B protein ligase
IPR004153	CXCXC repeat
IPR004156	Organic anion transporter polypeptide OATP
IPR004168	PPAK motif
IPR004172	L27
IPR004178	Calmodulin-binding domain
IPR004182	GRAM domain
IPR004191	Integrase, Tn916-type, N-terminal DNA binding
IPR004213	Flt3 ligand
IPR004217	Tim10/DDP family zinc finger
IPR004250	Somatostatin
IPR004281	Interleukin-12 alpha
IPR004299	Membrane bound O-acyl transferase, MBOAT
IPR004301	Nucleoplasmin
IPR004303	Protein-arginine deiminase
IPR004328	BRO1 domain
IPR004350	Potassium channel, voltage dependent, Kv2.1
IPR004360	Glyoxalase/fosfomycin resistance/dioxygenase domain
IPR004385	Nucleoside diphosphate pyrophosphatase
IPR004393	Nicotinate-nucleotide pyrophosphorylase
IPR004408	Biotin--acetyl-CoA-carboxylase ligase
IPR004467	Orotate phosphoribosyl transferase domain
IPR004480	Monothiol glutaredoxin-related
IPR004483	DNA helicase, putative
IPR004518	NTP pyrophosphohydrolase MazG, putative catalytic core
IPR004521	Uncharacterised domain CHP00451
IPR004554	Hydroxymethylglutaryl-CoA reductase, eukaryotic/arcaheal type
IPR004578	DNA-directed DNA polymerase, family B, pol2
IPR004607	Phosphoribosylglycinamide formyltransferase
IPR004631	4-aminobutyrate aminotransferase, eukaryotic
IPR004666	Ribosomal S6 modification enzyme RimK/Lysine biosynthesis enzyme LysX
IPR004724	Epithelial sodium channel
IPR004725	Apoptosis regulator, Bcl-2/ BclX
IPR004729	Transient receptor potential channel
IPR004733	Phosphoribosylformylglycinamidine cyclo-ligase
IPR004765	Niemann-Pick C type protein
IPR004766	Transmembrane receptor, patched
IPR004776	Auxin efflux carrier
IPR004802	tRNA pseudouridine synthase B family
IPR004816	Hydroxymethylglutaryl-CoA reductase, metazoan
IPR004826	Basic leucine zipper domain, Maf-type
IPR004832	TCL1/MTCP1
IPR004835	Fungal chitin synthase
IPR004838	Aminotransferases, class-I, pyridoxal-phosphate-binding site
IPR004839	Aminotransferase, class I/classII
IPR004875	DDE superfamily endonuclease, CENP-B-like
IPR004879	Domain of unknown function DUF255
IPR004882	LUC7-related
IPR004887	Glutathione synthase, substrate-binding, eukaryotic
IPR004931	Prothymosin/parathymosin
IPR004934	Tropomodulin
IPR004944	Cyclin-dependent kinase 5 activator
IPR004953	EB1, C-terminal
IPR004978	Stanniocalcin
IPR004979	Transcription factor AP-2
IPR005018	DOMON domain
IPR005034	Dicer dimerisation domain
IPR005043	CAS/CSE, C-terminal
IPR005062	SAC3/GANP/Nin1/mts3/eIF-3 p25
IPR005100	Transcription elongation factor Spt5, NGN domain
IPR005107	CO dehydrogenase flavoprotein, C-terminal
IPR005123	Oxoglutarate/iron-dependent dioxygenase
IPR005155	Ribosome biogenesis factor NIP7-like
IPR005160	Ku70/Ku80 C-terminal arm
IPR005161	Ku70/Ku80, N-terminal alpha/beta
IPR005181	Domain of unknown function DUF303, acetylesterase putative
IPR005195	Glycoside hydrolase, family 65, central catalytic
IPR005201	Glycoside hydrolase, family 85
IPR005251	Putative translation initiation factor, aIF-2BI/5-methylthioribose-1-phosphate isomerase
IPR005283	Peroxysomal long chain fatty acyl transporter
IPR005291	Cyclic AMP-dependent chloride channel
IPR005292	Multi drug resistance-associated protein
IPR005293	Antigen peptide transporter 2
IPR005331	Sulfotransferase
IPR005382	CC chemokine receptor 10
IPR005383	CC chemokine receptor like 1
IPR005385	Lysophosphatidic acid receptor EDG-7
IPR005386	EDG-8 sphingosine 1-phosphate receptor
IPR005390	Neuromedin U receptor
IPR005391	Neuromedin U receptor, type 1
IPR005394	P2Y12 purinoceptor
IPR005395	Neuropeptide FF receptor family
IPR005396	Neuropeptide FF receptor, type 1
IPR005403	Potassium channel, voltage dependent, Kv3.1
IPR005404	Potassium channel, voltage dependent, Kv3.3
IPR005405	Potassium channel, voltage dependent, Kv3.4
IPR005407	Two pore domain potassium channel, TASK-3
IPR005408	Two pore domain potassium channel, TWIK family
IPR005410	Two pore domain potassium channel, THIK
IPR005411	Claudin-2
IPR005417	Zona occludens protein
IPR005418	Zona occludens protein ZO-1
IPR005419	Zona occludens protein ZO-2
IPR005420	Zona occludens protein ZO-3
IPR005428	Adhesion molecule CD36
IPR005429	Lysosome membrane protein II
IPR005431	Gamma-aminobutyric-acid A receptor, alpha 1 subunit
IPR005432	Gamma-aminobutyric-acid A receptor, alpha 2 subunit
IPR005433	Gamma-aminobutyric-acid A receptor, alpha 3 subunit
IPR005434	Gamma-aminobutyric-acid A receptor, alpha 4 subunit
IPR005435	Gamma-aminobutyric-acid A receptor, alpha 5 subunit
IPR005436	Gamma-aminobutyric-acid A receptor, alpha 6 subunit
IPR005437	Gamma-aminobutyric-acid A receptor, gamma subunit
IPR005438	Gamma-aminobutyric-acid A receptor, gamma 1 subunit
IPR005439	Gamma-aminobutyric-acid A receptor, gamma 2 subunit
IPR005440	Gamma-aminobutyric-acid A receptor, gamma 3 subunit
IPR005441	Preproghrelin peptide
IPR005442	Glutathione S-transferase, omega-class
IPR005443	Voltage-dependent calcium channel, L-type, beta-1 subunit
IPR005444	Voltage-dependent calcium channel, L-type, beta-2 subunit
IPR005445	Voltage-dependent calcium channel, T-type, alpha-1 subunit
IPR005446	Voltage-dependent calcium channel, L-type, alpha-1 subunit
IPR005447	Voltage-dependent calcium channel, N-type, alpha-1 subunit
IPR005448	Voltage-dependent calcium channel, P/Q-type, alpha-1 subunit
IPR005449	Voltage-dependent calcium channel, R-type, alpha-1 subunit
IPR005450	Voltage-dependent calcium channel, L-type, alpha-1S subunit
IPR005451	Voltage-dependent calcium channel, L-type, alpha-1C subunit
IPR005452	Voltage-dependent calcium channel, L-type, alpha-1D subunit
IPR005457	Transient receptor potential channel, canonical 1
IPR005459	Transient receptor potential channel, canonical 3
IPR005460	Transient receptor potential channel, canonical 4
IPR005462	Transient receptor potential channel, canonical 6
IPR005463	Transient receptor potential channel, canonical 7
IPR005466	P2Y14 purinoceptor
IPR005479	Carbamoyl-phosphate synthetase large subunit-like, ATP-binding domain
IPR005480	Carbamoyl-phosphate synthetase, large subunit oligomerisation domain
IPR005481	Carbamoyl-phosphate synthase, large subunit, N-terminal
IPR005482	Biotin carboxylase, C-terminal
IPR005483	Carbamoyl-phosphate synthase large subunit, CPSase domain
IPR005486	Glucokinase regulatory, conserved site
IPR005533	AMOP
IPR005559	CG-1 DNA-binding domain
IPR005615	Glutathione synthase, eukaryotic
IPR005640	Hepatic lectin, N-terminal
IPR005710	Ribosomal protein S4/S9, eukaryotic/archaeal
IPR005746	Thioredoxin
IPR005756	Ribosomal protein L26/L24P, eukaryotic/archaeal
IPR005764	Adenine phosphoribosyl transferase
IPR005766	Delta l-pyrroline-5-carboxylate synthetase
IPR005775	Sodium/potassium-transporting P-type ATPase, subfamily IIC
IPR005782	Calcium-transporting P-type ATPase, subfamily IIA, SERCA-type
IPR005786	Branched-chain amino acid aminotransferase II
IPR005788	Disulphide isomerase
IPR005792	Protein disulphide isomerase
IPR005793	Formyl transferase, C-terminal
IPR005809	Succinyl-CoA synthetase, beta subunit
IPR005811	ATP-citrate lyase/succinyl-CoA ligase
IPR005814	Aminotransferase class-III
IPR005817	Wnt
IPR005825	Ribosomal protein L24/L26, conserved site
IPR005826	Potassium channel, voltage dependent, Kv2.2
IPR005827	Potassium channel, voltage dependent, KCNQ1
IPR005833	Haloacid dehalogenase/epoxide hydrolase
IPR005835	Nucleotidyl transferase
IPR005854	Amidophosphoribosyl transferase
IPR005855	Glucosamine-fructose-6-phosphate aminotransferase, isomerising
IPR005904	Hypoxanthine phosphoribosyl transferase
IPR005920	Imidazolonepropionase
IPR005930	Pyruvate carboxylase
IPR005931	1-pyrroline-5-carboxylate dehydrogenase
IPR005936	Peptidase, FtsH
IPR005946	Ribose-phosphate diphosphokinase
IPR005955	Maleylacetoacetate isomerase
IPR005956	4-hydroxyphenylpyruvate dioxygenase
IPR005957	Tyrosine aminotransferase
IPR005958	Tyrosine/nicotianamine aminotransferase
IPR006017	Caldesmon
IPR006018	Caldesmon/lymphocyte specific protein
IPR006019	Phosphotyrosine interaction domain, Shc-like
IPR006028	Gamma-aminobutyric acid A receptor
IPR006029	Neurotransmitter-gated ion-channel transmembrane domain
IPR006035	Ureohydrolase
IPR006052	Tumour necrosis factor
IPR006053	Tumour necrosis factor alpha/beta/c
IPR006055	Exonuclease
IPR006058	2Fe-2S ferredoxin, iron-sulphur binding site
IPR006068	Cation-transporting P-type ATPase, C-terminal
IPR006069	ATPase, P-type cation exchange, alpha subunit
IPR006080	Beta defensin/Neutrophil defensin
IPR006081	Mammalian defensins
IPR006089	Acyl-CoA dehydrogenase, conserved site
IPR006090	Acyl-CoA oxidase/dehydrogenase, type 1
IPR006091	Acyl-CoA oxidase/dehydrogenase, central domain
IPR006092	Acyl-CoA dehydrogenase, N-terminal
IPR006094	FAD linked oxidase, N-terminal
IPR006115	6-phosphogluconate dehydrogenase, NADP-binding
IPR006116	2-5-oligoadenylate synthetase, N-terminal
IPR006117	2-5-oligoadenylate synthetase, conserved site
IPR006121	Heavy metal-associated domain, HMA
IPR006122	Heavy metal-associated domain, copper ion-binding
IPR006130	Aspartate/ornithine carbamoyltransferase
IPR006131	Aspartate/ornithine carbamoyltransferase, Asp/Orn-binding domain
IPR006132	Aspartate/ornithine carbamoyltransferase, carbamoyl-P binding
IPR006133	DNA-directed DNA polymerase, family B, exonuclease domain
IPR006134	DNA-directed DNA polymerase, family B, multifunctional domain
IPR006139	D-isomer specific 2-hydroxyacid dehydrogenase, catalytic domain
IPR006140	D-isomer specific 2-hydroxyacid dehydrogenase, NAD-binding
IPR006145	Pseudouridine synthase, RsuA/RluB/C/D/E/F
IPR006155	Machado-Joseph disease protein MJD
IPR006162	Phosphopantetheine attachment site
IPR006164	Ku70/Ku80 beta-barrel domain
IPR006172	DNA-directed DNA polymerase, family B
IPR006187	Claudin
IPR006201	Neurotransmitter-gated ion-channel
IPR006202	Neurotransmitter-gated ion-channel ligand-binding
IPR006224	Pseudouridine synthase, RluC/RluD, conserved site
IPR006225	Pseudouridine synthase, RluC/RluD
IPR006236	D-3-phosphoglycerate dehydrogenase
IPR006274	Carbamoyl-phosphate synthase, small subunit
IPR006275	Carbamoyl-phosphate synthase, large subunit
IPR006285	Ubiquitin-like modifier-activating enzyme Atg7
IPR006393	Sepiapterin reductase
IPR006402	HAD-superfamily hydrolase, subfamily IA, variant 3
IPR006403	ATPase, P type, cation/copper-transporter
IPR006405	Nicotinate phosphoribosyltransferase putative
IPR006408	Calcium-transporting P-type ATPase, subfamily IIB
IPR006413	Calcium-transporting P-type ATPase, subfamily IIA, PMR1-type
IPR006416	ATPase, P-type, heavy metal translocating
IPR006426	Asparagine synthase, glutamine-hydrolyzing
IPR006442	Type II toxin-antitoxin system, antitoxin Phd/YefM
IPR006515	Polyadenylate binding protein, human types 1, 2, 3, 4
IPR006530	YD repeat
IPR006539	Phospholipid-transporting P-type ATPase, subfamily IV
IPR006544	Cation-transporting P-type ATPase, subfamily V
IPR006548	Splicing factor ELAV/HuD
IPR006553	Leucine-rich repeat, cysteine-containing subtype
IPR006554	Helicase-like, DEXD box c2 type
IPR006555	ATP-dependent helicase, C-terminal
IPR006561	DZF
IPR006569	CID domain
IPR006571	TLDc
IPR006572	Zinc finger, DBF-type
IPR006573	NEUZ
IPR006581	VPS10
IPR006586	ADAM, cysteine-rich
IPR006587	Vault protein inter-alpha-trypsin
IPR006597	Sel1-like
IPR006598	Lipopolysaccharide-modifying protein
IPR006600	HTH CenpB-type DNA-binding domain
IPR006602	Uncharacterised domain DM10
IPR006614	Peroxin/Ferlin domain
IPR006620	Prolyl 4-hydroxylase, alpha subunit
IPR006624	Beta-propeller repeat TECPR
IPR006626	Parallel beta-helix repeat
IPR006633	Carbohydrate-binding/sugar hydrolysis domain
IPR006634	TRAM/LAG1/CLN8 homology domain
IPR006639	Presenilin/signal peptide peptidase
IPR006642	Zinc finger, Rad18-type putative
IPR006645	Transcription antitermination protein NusG, N-terminal domain
IPR006674	HD domain
IPR006680	Amidohydrolase 1
IPR006683	Thioesterase superfamily
IPR006687	Small GTPase superfamily, SAR1-type
IPR006689	Small GTPase superfamily, ARF/SAR type
IPR006693	Partial AB-hydrolase lipase domain
IPR006694	Fatty acid hydroxylase
IPR006695	CENP-B, N-terminal DNA-binding
IPR006711	Hox9, N-terminal activation domain
IPR006715	PEA3-type ETS-domain transcription factor, N-terminal
IPR006723	Islet cell autoantigen Ica1, C-terminal
IPR006737	Motilin/ghrelin-associated peptide
IPR006738	Motilin/ghrelin
IPR006782	Platelet-derived growth factor, N-terminal
IPR006796	Dickkopf, N-terminal cysteine-rich
IPR006797	PRELI/MSF1
IPR006799	Anti-Mullerian hormone, N-terminal
IPR006820	Caudal-like activation domain
IPR006844	Magnesium transporter protein 1
IPR006863	Erv1/Alr
IPR006895	Zinc finger, Sec23/Sec24-type
IPR006896	Sec23/Sec24, trunk domain
IPR006897	Hepatocyte nuclear factor 1, beta isoform, C-terminal
IPR006898	Hepatocyte nuclear factor 1, alpha isoform C-terminal
IPR006900	Sec23/Sec24, helical domain
IPR006903	RNA polymerase II-binding domain
IPR006911	Armadillo repeat-containing domain
IPR006913	Glutathione-dependent formaldehyde-activating enzyme/centromere protein V
IPR006931	Calcipressin
IPR006933	HAP1, N-terminal
IPR006953	Vesicle tethering protein Uso1/P115-like , head domain
IPR006955	Uso1/p115-like vesicle tethering protein, C-terminal
IPR006970	PT repeat
IPR006986	Nab1, C-terminal
IPR006988	Nab, N-terminal
IPR006989	NAB co-repressor, domain
IPR007007	Ninjurin
IPR007009	SHQ1 protein
IPR007051	Cysteine/histidine-rich domain
IPR007070	GPI ethanolamine phosphate transferase 1
IPR007074	LicD
IPR007084	BRICHOS domain
IPR007122	Villin/Gelsolin
IPR007125	Histone core
IPR007185	DNA polymerase alpha/epsilon, subunit B
IPR007192	Cdc23
IPR007194	Transport protein particle (TRAPP) component
IPR007198	Ssl1-like
IPR007229	Nicotinate phosphoribosyltransferase-related
IPR007237	CD20-like
IPR007255	Conserved oligomeric Golgi complex subunit 8
IPR007320	Programmed cell death protein 2, C-terminal
IPR007369	Peptidase A22B, signal peptide peptidase
IPR007397	F-box associated (FBA) domain
IPR007474	ApaG domain
IPR007482	Protein-tyrosine phosphatase-like, PTPLA
IPR007513	Uncharacterised protein family SERF
IPR007515	Mss4
IPR007526	SWIRM domain
IPR007599	Derlin
IPR007604	CP2 transcription factor
IPR007635	Tis11B-like protein, N-terminal
IPR007695	DNA mismatch repair protein MutS-like, N-terminal
IPR007696	DNA mismatch repair protein MutS, core
IPR007699	SGS
IPR007705	Vesicle transport v-SNARE, N-terminal
IPR007722	mRNA decapping protein 2, Box A
IPR007733	Agouti
IPR007734	Heparan sulphate 2-O-sulfotransferase
IPR007822	Lanthionine synthetase C-like
IPR007829	TM2
IPR007848	Methyltransferase small domain
IPR007856	Saposin-like type B, 1
IPR007857	Protein arginine N-methyltransferase PRMT5
IPR007858	Dpy-30 motif
IPR007860	DNA mismatch repair protein MutS, connector domain
IPR007861	DNA mismatch repair protein MutS, clamp
IPR007863	Peptidase M16, C-terminal domain
IPR007865	Aminopeptidase P N-terminal domain
IPR007875	Sprouty
IPR007889	DNA binding HTH domain, Psq-type
IPR007900	Transcription initiation factor TFIID component TAF4
IPR007901	MoeZ/MoeB
IPR007904	APOBEC-like, C-terminal
IPR007947	CD164-related protein
IPR007960	Mammalian taste receptor
IPR007988	Sperm antigen HE2
IPR008013	GATA-type transcription activator, N-terminal
IPR008015	GMP phosphodiesterase, delta subunit
IPR008025	PKC-activated phosphatase-1 inhibitor
IPR008045	DNA replication licensing factor Mcm2
IPR008046	DNA replication licensing factor Mcm3
IPR008047	Mini-chromosome maintenance complex protein 4
IPR008048	DNA replication licensing factor Mcm
IPR008049	DNA replication licensing factor Mcm6
IPR008050	DNA replication licensing factor Mcm7
IPR008051	Voltage gated sodium channel, alpha-1 subunit
IPR008052	Voltage gated sodium channel, alpha-4 subunit
IPR008053	Voltage gated sodium channel, alpha-5 subunit
IPR008056	Tapasin
IPR008057	Gamma-aminobutyric-acid A receptor, Rho
IPR008058	Gamma-aminobutyric-acid A receptor, Rho1
IPR008059	Gamma-aminobutyric-acid A receptor, Rho2
IPR008060	Glycine receptor beta
IPR008063	Fas receptor
IPR008064	Fas ligand
IPR008066	Cytochrome P450, E-class, group I, CYP1
IPR008067	Cytochrome P450, E-class, group I, CYP2A-like
IPR008068	Cytochrome P450, E-class, group I, CYP2B-like
IPR008069	Cytochrome P450, E-class, group I, CYP2D-like
IPR008070	Cytochrome P450, E-class, group I, CYP2E-like
IPR008071	Cytochrome P450, E-class, group I, CYP2J-like
IPR008072	Cytochrome P450, E-class, CYP3A
IPR008073	Two pore domain potassium channel, TASK-5
IPR008079	Voltage-dependent calcium channel, L-type, beta-3 subunit
IPR008094	Claudin-15
IPR008095	MHC class II transactivator
IPR008098	Gamma-aminobutyric-acid A receptor delta subunit
IPR008099	Gamma-aminobutyric-acid A receptor epsilon subunit
IPR008100	Gamma-aminobutyric-acid A receptor pi subunit
IPR008101	Gamma-aminobutyric-acid A receptor theta subunit
IPR008105	C chemokine ligand 1
IPR008109	P2Y13 purinoceptor
IPR008112	Relaxin receptor
IPR008121	Transcription factor AP-2 alpha, N-terminal
IPR008122	Transcription factor AP-2 beta
IPR008123	Transcription factor AP-2 gamma
IPR008127	Glycine receptor alpha
IPR008128	Glycine receptor alpha1
IPR008129	Glycine receptor alpha2
IPR008130	Glycine receptor alpha3
IPR008132	5-hydroxytryptamine 3 receptor
IPR008133	5-hydroxytryptamine 3 receptor, A subunit
IPR008134	5-hydroxytryptamine 3 receptor, B subunit
IPR008138	Saposin-like type B, 2
IPR008139	Saposin B
IPR008154	Amyloidogenic glycoprotein, extracellular
IPR008155	Amyloidogenic glycoprotein
IPR008156	Annexin, type X
IPR008157	Annexin, type XI
IPR008250	P-type ATPase, A domain
IPR008251	Chromo shadow domain
IPR008253	Marvel domain
IPR008254	Flavodoxin/nitric oxide synthase
IPR008258	Lytic transglycosylase-like SLT domain
IPR008265	Lipase, GDSL, active site
IPR008274	Aldehyde oxidase/xanthine dehydrogenase, molybdopterin binding
IPR008290	Phosphatidylinositol 3-kinase, Vps34 type
IPR008292	Haptoglobin
IPR008331	Ferritin/DPS protein domain
IPR008339	Dishevelled family
IPR008340	Dishevelled-1
IPR008341	Dishevelled-2
IPR008343	Mitogen-activated protein (MAP) kinase phosphatase
IPR008344	Transient receptor potential channel, vanilloid 5/6
IPR008345	Transient receptor potential channel, vanilloid 6
IPR008346	Transient receptor potential channel, vanilloid 5
IPR008347	Transient receptor potential channel, vanilloid 1-4
IPR008348	Transient receptor potential channel, vanilloid 4
IPR008349	Mitogen-activated protein (MAP) kinase, ERK1/2
IPR008356	Protein-tyrosine phosphatase, KIM-containing
IPR008361	Melanin-concentrating hormone receptor
IPR008362	Melanin-concentrating hormone 2 receptor
IPR008365	Prostanoid receptor
IPR008366	Nuclear factor of activated T cells (NFAT)
IPR008373	Saposin
IPR008376	Synembryn
IPR008382	SPHK1-interactor/A-kinase anchor 110kDa
IPR008395	Agenet-like domain
IPR008405	Apolipoprotein L
IPR008477	Protein of unknown function DUF758
IPR008625	GAGE
IPR008646	Herpesvirus UL45-like
IPR008658	Kinesin-associated protein 3
IPR008676	MRG
IPR008734	Phosphorylase kinase alpha/beta subunit
IPR008753	Peptidase M13, N-terminal domain
IPR008775	Phytanoyl-CoA dioxygenase
IPR008835	Sclerostin/Sclerostin domain-containing protein 1
IPR008849	Synaphin
IPR008850	TEP1, N-terminal
IPR008858	TROVE
IPR008916	Retrovirus capsid, C-terminal
IPR008927	6-phosphogluconate dehydrogenase, C-terminal-like
IPR008928	Six-hairpin glycosidase-like
IPR008930	Terpenoid cyclases/protein prenyltransferase alpha-alpha toroid
IPR008952	Tetraspanin, EC2 domain
IPR008955	Nuclear receptor coactivator Src-1
IPR008962	PapD-like
IPR008968	Clathrin adaptor, mu subunit, C-terminal
IPR008971	HSP40/DnaJ peptide-binding
IPR008972	Cupredoxin
IPR008977	PHM/PNGase F domain
IPR008991	Translation protein SH3-like domain
IPR008999	Actin cross-linking
IPR009002	FMN-binding split barrel-related
IPR009008	Valyl/Leucyl/Isoleucyl-tRNA synthetase, class Ia, editing domain
IPR009020	Proteinase inhibitor, propeptide
IPR009023	Hydroxymethylglutaryl-CoA reductase, class I/II, NAD/NADP-binding
IPR009029	Hydroxymethylglutaryl-CoA reductase, class I/II, substrate-binding
IPR009036	Molybdenum cofactor biosynthesis, MoeB
IPR009040	Ferritin- like diiron domain
IPR009048	Alpha-macroglobulin, receptor-binding
IPR009056	Cytochrome c-like domain
IPR009068	S15/NS1, RNA-binding
IPR009075	Acyl-CoA dehydrogenase/oxidase C-terminal
IPR009076	Rapamycin-binding domain
IPR009078	Ferritin-like superfamily
IPR009080	Aminoacyl-tRNA synthetase, class 1a, anticodon-binding
IPR009097	RNA ligase/cyclic nucleotide phosphodiesterase
IPR009100	Acyl-CoA dehydrogenase/oxidase
IPR009115	Annexin, type VIII
IPR009116	Annexin, type XXXI
IPR009122	Desmosomal cadherin
IPR009123	Desmoglein
IPR009124	Cadherin/Desmocollin
IPR009126	Cholecystokinin receptor
IPR009132	Trace amine receptor
IPR009133	Trace amine receptor 1
IPR009139	Wnt-1 protein
IPR009140	Wnt-2 protein
IPR009141	Wnt-3 protein
IPR009142	Wnt-4 protein
IPR009143	Wnt-6 protein
IPR009147	Cystic fibrosis transmembrane conductance regulator
IPR009150	Neuropeptide B/W receptor family
IPR009166	Annexin, type XIII
IPR009167	Erythropoietin receptor
IPR009168	Insulin-like growth factor binding protein
IPR009223	Adenomatous polyposis coli protein, cysteine-rich repeat
IPR009224	SAMP
IPR009232	EB-1 binding
IPR009234	Adenomatous polyposis coli protein basic domain
IPR009240	Adenomatous polyposis coli protein, 15 residue repeat
IPR009251	Alpha-2,3-sialyltransferase
IPR009263	SERTA
IPR009281	LR8
IPR009311	Interferon-induced 6-16
IPR009398	Adenylate cyclase-like
IPR009428	Beta-catenin-interacting ICAT
IPR009431	Calcyon neuron-specific vesicular protein
IPR009434	Neuroendocrine-specific golgi P55
IPR009454	Lipid transport, open beta-sheet
IPR009460	Ryanodine Receptor TM 4-6
IPR009465	Spondin, N-terminal
IPR009471	Teneurin intracellular, N-terminal
IPR009523	Prokineticin
IPR009604	LsmAD domain
IPR009786	Spot 14 family
IPR009904	Insulin-induced protein
IPR010011	Domain of unknown function DUF1518
IPR010061	Methylmalonate-semialdehyde dehydrogenase
IPR010102	Succinate semialdehyde dehydrogenase
IPR010111	Kynureninase
IPR010122	Hydroxymethylglutaryl-CoA synthase, eukaryotic
IPR010164	Ornithine aminotransferase
IPR010233	Ubiquinone biosynthesis O-methyltransferase
IPR010240	Cysteine desulfurase
IPR010259	Proteinase inhibitor I9
IPR010303	Domain of unknown function DUF902, CREBbp
IPR010345	Interleukin-17 family
IPR010363	Domain of unknown function DUF959, collagen XVIII, N-terminal
IPR010400	PITH domain
IPR010414	FRG1-like
IPR010439	Calcium-dependent secretion activator
IPR010449	NUMB domain
IPR010456	Ribosomal L11 methyltransferase, PrmA
IPR010457	Immunoglobulin C2-set-like, ligand-binding
IPR010479	BH3 interacting
IPR010482	Peroxin/Dysferlin domain
IPR010488	Zeta toxin domain
IPR010504	Arfaptin homology (AH) domain
IPR010507	Zinc finger, MYM-type
IPR010508	Domain of unknown function DUF1088
IPR010509	ABC transporter, N-terminal
IPR010510	FGF binding 1
IPR010526	Sodium ion transport-associated
IPR010548	BNIP3
IPR010560	Neogenin, C-terminal
IPR010565	Muskelin, N-terminal
IPR010578	Single-minded, C-terminal
IPR010579	MHC class I, alpha chain, C-terminal
IPR010613	Pescadillo
IPR010614	DEAD2
IPR010635	Heparan sulphate 6-sulfotransferase
IPR010643	Domain of unknown function DUF1227
IPR010681	Plethodontid receptivity factor PRF
IPR010703	Dedicator of cytokinesis C-terminal
IPR010708	5'(3')-deoxyribonucleotidase
IPR010734	Copine
IPR010793	Ribosomal protein L37/S30
IPR010819	N-acylglucosamine 2-epimerase
IPR010831	Interleukin-23 alpha
IPR010844	Occludin/RNA polymerase II elongation factor, ELL domain
IPR010849	DiGeorge syndrome critical 6
IPR010908	Longin domain
IPR010911	Zinc finger, FYVE-type
IPR010912	Spen paralogue/orthologue C-terminal, metazoa
IPR010916	TonB box, conserved site
IPR010918	AIR synthase-related protein, C-terminal domain
IPR010920	Like-Sm (LSM) domain
IPR010961	Tetrapyrrole biosynthesis, 5-aminolevulinic acid synthase
IPR010977	Aromatic-L-amino-acid decarboxylase
IPR010987	Glutathione S-transferase, C-terminal-like
IPR011001	Saposin-like
IPR011004	Trimeric LpxA-like
IPR011012	Longin-like domain
IPR011025	G protein alpha subunit, helical insertion
IPR011030	Vitellinogen, superhelical
IPR011032	GroES-like
IPR011034	Formyl transferase, C-terminal-like
IPR011040	Sialidases
IPR011050	Pectin lyase fold/virulence factor
IPR011053	Single hybrid motif
IPR011054	Rudiment single hybrid motif
IPR011057	Mss4-like
IPR011059	Metal-dependent hydrolase, composite domain
IPR011060	Ribulose-phosphate binding barrel
IPR011061	Proteinase inhibitor I14/I15, hirudin/antistatin
IPR011106	Seven cysteines, N-terminal
IPR011124	Zinc finger, CW-type
IPR011146	HIT-like domain
IPR011151	Histidine triad motif
IPR011160	Sphingomyelin phosphodiesterase
IPR011161	MHC class I-like antigen recognition
IPR011162	MHC classes I/II-like antigen recognition protein
IPR011171	Glia maturation factor beta
IPR011178	Amyloidogenic glycoprotein, copper-binding
IPR011186	DNA mismatch repair protein Mlh1
IPR011236	Serine/threonine protein phosphatase 5
IPR011237	Peptidase M16 domain
IPR011249	Metalloenzyme, LuxS/M16 peptidase-like
IPR011254	Prismane-like
IPR011257	DNA glycosylase
IPR011282	2-amino-3-ketobutyrate coenzyme A ligase
IPR011323	Mss4/translationally controlled tumour-associated TCTP
IPR011330	Glycoside hydrolase/deacetylase, beta/alpha-barrel
IPR011331	Ribosomal protein L37ae/L37e
IPR011332	Ribosomal protein, zinc-binding domain
IPR011348	17beta-dehydrogenase
IPR011365	Cytokine IL-3/IL-5/GM-CSF receptor common beta chain
IPR011390	Insulin-like growth factor binding protein-related protein (IGFBP-rP), MAC25
IPR011407	10-formyltetrahydrofolate dehydrogenase
IPR011408	Aldehyde dehydrogenase
IPR011410	Nucleoside diphosphate kinase, NDK7
IPR011500	GPCR, family 3, nine cysteines domain
IPR011519	ASPIC/UnbV
IPR011526	Helix-turn-helix, Psq-like
IPR011527	ABC transporter, transmembrane domain, type 1
IPR011539	Rel homology domain
IPR011546	Peptidase M41, FtsH extracellular
IPR011559	Initiation factor 2B alpha/beta/delta
IPR011566	Ubiquinone biosynthesis protein Coq7
IPR011576	Pyridoxamine 5'-phosphate oxidase-like, FMN-binding domain
IPR011583	Chitinase II
IPR011599	Prefoldin alpha subunit
IPR011607	Methylglyoxal synthase-like domain
IPR011613	Glycoside hydrolase family 15
IPR011625	Alpha-2-macroglobulin, N-terminal 2
IPR011626	A-macroglobulin complement component
IPR011644	Heme-NO binding
IPR011645	Haem NO binding associated
IPR011658	PA14
IPR011659	WD40-like Beta Propeller
IPR011666	Domain of unknown function DUF1604
IPR011680	Fasciculation and elongation protein zeta, FEZ
IPR011706	Multicopper oxidase, type 2
IPR011707	Multicopper oxidase, type 3
IPR011715	Tyrosine aminotransferase ubiquitination region
IPR011717	Tetratricopeptide TPR-4
IPR011760	Pseudouridine synthase, TruD, insertion domain
IPR011761	ATP-grasp fold
IPR011762	Acetyl-coenzyme A carboxyltransferase, N-terminal
IPR011763	Acetyl-coenzyme A carboxyltransferase, C-terminal
IPR011764	Biotin carboxylation domain
IPR011765	Peptidase M16, N-terminal
IPR011778	Hydantoinase/dihydropyrimidinase
IPR011876	Isopentenyl-diphosphate delta-isomerase, type 1
IPR011907	Ribonuclease III
IPR011945	Predicted HAD-superfamily phosphatase, subfamily IA/Epoxide hydrolase, N-terminal
IPR011988	MHC class II-associated invariant chain, trimerisation
IPR011996	Potassium channel, calcium-activated, SK, conserved region-2
IPR012011	von Willebrand factor
IPR012013	Integrin beta-4 subunit
IPR012101	Biotinidase, eukaryotic
IPR012144	Nitric-oxide synthase, metazoa
IPR012152	Protein-tyrosine phosphatase, non-receptor type-6, -11
IPR012163	Sialyltransferase
IPR012210	Insulin-like growth factor binding protein 2
IPR012211	Insulin-like growth factor binding protein 3
IPR012213	Insulin-like growth factor binding protein 5
IPR012258	Acyl-CoA oxidase
IPR012265	Protein-tyrosine phosphatase, non-receptor type-1/2
IPR012266	Protein-tyrosine phosphatase, non-receptor type-12
IPR012267	Peptidase S1A, acrosin
IPR012269	Aquaporin
IPR012273	Alpha-crystallin, subunit B
IPR012274	Alpha-crystallin, subunit A
IPR012290	Fibrinogen, alpha/beta/gamma chain, coiled coil domain
IPR012301	Malic enzyme, N-terminal
IPR012302	Malic enzyme, NAD-binding
IPR012313	Zinc finger, FCS-type
IPR012314	Peptidase M12B, GON-ADAMTSs
IPR012315	KASH domain
IPR012334	Pectin lyase fold
IPR012341	Six-hairpin glycosidase
IPR012345	STAT transcription factor, DNA-binding, subdomain
IPR012347	Ferritin-related
IPR012348	Ribonucleotide reductase-related
IPR012349	FMN-binding split barrel
IPR012394	Aldehyde dehydrogenase NAD(P)-dependent
IPR012395	IGFBP-related, CNN
IPR012410	Nucleoside-diphosphate kinase-like NDK-H5
IPR012560	Ferlin A-domain
IPR012561	Ferlin B-domain
IPR012568	K167R
IPR012582	NUC194
IPR012591	PRO8NT domain
IPR012592	PROCN domain
IPR012599	Peptidase C1A, propeptide
IPR012642	Transcription regulator Wos2-domain
IPR012675	Beta-grasp domain
IPR012682	Transcription regulator Myc, N-terminal
IPR012724	Chaperone DnaJ
IPR012725	Chaperone DnaK
IPR012777	Leukotriene A4 hydrolase
IPR012849	Abl-interactor, homeo-domain homologous domain
IPR012852	Coiled-coil transcriptional coactivator-like
IPR012896	Integrin beta subunit, tail
IPR012897	Potassium channel, voltage dependent, Kv1.4, tandem inactivation domain
IPR012929	Tetratricopeptide, MLP1/MLP2-like
IPR012938	Glucose/Sorbosone dehydrogenase
IPR012947	Threonyl/alanyl tRNA synthetase, SAD
IPR012955	CASP, C-terminal
IPR012960	Dyskerin-like
IPR012968	FerIin domain
IPR012984	PROCT domain
IPR012990	Sec23/Sec24 beta-sandwich
IPR012993	UME
IPR013015	Laminin IV
IPR013017	NHL repeat, subgroup
IPR013020	DNA helicase (DNA repair), Rad3 type
IPR013027	FAD-dependent pyridine nucleotide-disulphide oxidoreductase
IPR013055	Tachykinin/Neurokinin-like, conserved site
IPR013086	Sodium:neurotransmitter symporter, serotonin, N-terminal
IPR013092	Connexin, N-terminal
IPR013099	Two pore domain potassium channel domain
IPR013101	Leucine-rich repeat 2
IPR013108	Amidohydrolase 3
IPR013124	Gap junction alpha-1 protein (Cx43), C-terminal
IPR013126	Heat shock protein 70 family
IPR013128	Peptidase C1A, papain
IPR013144	CRA domain
IPR013149	Alcohol dehydrogenase, C-terminal
IPR013155	Valyl/Leucyl/Isoleucyl-tRNA synthetase, class I, anticodon-binding
IPR013158	APOBEC-like, N-terminal
IPR013164	Cadherin, N-terminal
IPR013170	mRNA splicing factor, Cwf21
IPR013178	Histone H3-K56 acetyltransferase, RTT109
IPR013201	Proteinase inhibitor I29, cathepsin propeptide
IPR013212	Mad3/BUB1 homology region 1
IPR013216	Methyltransferase type 11
IPR013217	Methyltransferase type 12
IPR013257	SRI, Set2 Rpb1 interacting
IPR013274	Peptidase M12B, ADAM-TS1
IPR013275	Peptidase M12B, ADAM-TS2
IPR013276	Peptidase M12B, ADAM-TS5
IPR013277	Peptidase M12B, ADAM-TS8
IPR013278	Apoptosis regulator, Bcl-2
IPR013279	Apoptosis regulator, Bcl-X
IPR013280	Apoptosis regulator, Bcl-W
IPR013281	Apoptosis regulator, Mcl-1
IPR013282	Bcl-2-related protein A1
IPR013284	Beta-catenin
IPR013286	Annexin, type VII
IPR013289	Eight-Twenty-One
IPR013290	Myeloid transforming gene on chromosome 8 (MTG8)
IPR013291	Myeloid transforming gene-related protein-1 (MTGR1)
IPR013292	Myeloid transforming gene on chromosome 16 (MTG16)
IPR013295	Myelin and lymphocyte (MAL) protein
IPR013300	Wnt-7 protein
IPR013301	Wnt-8 protein
IPR013302	Wnt-10 protein
IPR013303	Wnt-9a protein
IPR013304	Wnt-16 protein
IPR013305	ABC transporter, ABCB2
IPR013306	ABC transporter, B3
IPR013309	Wnt inhibitory factor (WIF)-1
IPR013312	G protein-coupled receptor 40-related receptor
IPR013313	GPR40 receptor fatty acid
IPR013326	Apolipoprotein
IPR013328	Dehydrogenase, multihelical
IPR013333	Ryanodine receptor
IPR013517	FG-GAP repeat
IPR013519	Integrin alpha beta-propellor
IPR013520	Exonuclease, RNase T/DNA polymerase III
IPR013524	Runt domain
IPR013528	Hydroxymethylglutaryl-coenzyme A synthase, N-terminal
IPR013530	Protein-arginine deiminase, C-terminal
IPR013537	Acetyl-CoA carboxylase, central domain
IPR013543	Calcium/calmodulin-dependent protein kinase II, association-domain
IPR013548	Plexin, cytoplasmic RasGAP domain
IPR013555	Transient receptor ion channel domain
IPR013558	CTNNB1 binding, N-teminal
IPR013566	EF hand associated, type-1
IPR013567	EF hand associated, type-2
IPR013576	Insulin-like growth factor II E-peptide, C-terminal
IPR013577	Lethal giant larvae homologue 2
IPR013578	Peptidase M16C associated
IPR013583	Phosphoribosyltransferase C-terminal
IPR013585	Protocadherin
IPR013592	Maf transcription factor, N-terminal
IPR013598	Exportin-1/Importin-beta-like
IPR013599	TRAM1-like protein
IPR013600	Ly49-like N-terminal
IPR013618	Domain of unknown function DUF1736
IPR013621	Ion transport N-terminal
IPR013625	Tensin phosphotyrosine-binding domain
IPR013627	DNA polymerase alpha, subunit B N-terminal
IPR013638	Fork-head N-terminal
IPR013649	Integrin alpha-2
IPR013650	ATP-grasp fold, succinyl-CoA synthetase-type
IPR013651	ATP-grasp fold, RimK-type
IPR013662	RyR/IP3R Homology associated domain
IPR013681	Myelin transcription factor 1
IPR013684	Mitochondrial Rho-like
IPR013694	VIT domain
IPR013697	DNA polymerase epsilon, catalytic subunit A, C-terminal
IPR013699	Signal recognition particle, SRP72 subunit, RNA-binding
IPR013706	3'5'-cyclic nucleotide phosphodiesterase N-terminal
IPR013711	Runx, C-terminal domain
IPR013713	Exportin/Importin, Cse1-like
IPR013719	Domain of unknown function DUF1747
IPR013723	Ataxin-1/HBP1 module (AXH)
IPR013724	Spa2 homology (SHD) of GIT
IPR013732	Protein-arginine deiminase (PAD) N-terminal
IPR013733	Protein-arginine deiminase (PAD), central domain
IPR013745	HbrB-like
IPR013746	Hydroxymethylglutaryl-coenzyme A synthase C-terminal
IPR013781	Glycoside hydrolase, catalytic domain
IPR013784	Carbohydrate-binding-like fold
IPR013786	Acyl-CoA dehydrogenase/oxidase, N-terminal
IPR013799	STAT transcription factor, protein interaction
IPR013800	STAT transcription factor, all-alpha
IPR013801	STAT transcription factor, DNA-binding
IPR013803	Amyloidogenic glycoprotein, amyloid-beta peptide
IPR013809	Epsin-like, N-terminal
IPR013815	ATP-grasp fold, subdomain 1
IPR013816	ATP-grasp fold, subdomain 2
IPR013817	Pre-ATP-grasp fold
IPR013818	Lipase, N-terminal
IPR013819	Lipoxygenase, C-terminal
IPR013821	Potassium channel, voltage dependent, KCNQ, C-terminal
IPR013830	Esterase, SGNH hydrolase-type
IPR013831	SGNH hydrolase-type esterase domain
IPR013843	Ribosomal protein S4e, N-terminal
IPR013845	Ribosomal protein S4e, central region
IPR013846	mRNA capping enzyme, C-terminal
IPR013854	Transcription factor AP-2, C-terminal
IPR013867	Telomere repeat-binding factor, dimerisation domain
IPR013872	p53 transactivation domain
IPR013899	Domain of unknown function DUF1771
IPR013905	Lethal giant larvae (Lgl)-like, C-terminal domain
IPR013908	DNA repair Nbs1, C-terminal
IPR013937	Sorting nexin, C-terminal
IPR013938	3'5'-cyclic nucleotide phosphodiesterase PDE8
IPR013953	FACT complex subunit Spt16p/Cdc68p
IPR013980	Seven cysteines
IPR013993	Zinc finger, N-recognin, metazoa
IPR013996	PX-associated, sorting nexin 13
IPR014002	Tudor-like, plant
IPR014013	Helicase, superfamily 1/2, ATP-binding domain, DinG/Rad3-type
IPR014019	Phosphatase tensin type
IPR014020	Tensin phosphatase, C2 domain
IPR014026	UDP-glucose/GDP-mannose dehydrogenase, dimerisation
IPR014027	UDP-glucose/GDP-mannose dehydrogenase, C-terminal
IPR014030	Beta-ketoacyl synthase, N-terminal
IPR014031	Beta-ketoacyl synthase, C-terminal
IPR014033	Arginase
IPR014034	Ferritin, conserved site
IPR014042	Glutathione synthase, alpha-helical, eukaryotic
IPR014043	Acyl transferase
IPR014044	CAP domain
IPR014049	Glutathione synthase, N-terminal, eukaryotic
IPR014307	Xanthine dehydrogenase, small subunit
IPR014311	Guanine deaminase
IPR014313	Aldehyde oxidase
IPR014347	Tautomerase/MIF superfamily
IPR014371	Sterol O-acyltransferase, ACAT/DAG/ARE types
IPR014387	CDP-diacylglycerol-inositol 3-phosphatidyltransferase, eukaryote
IPR014393	Dual specificity protein phosphatase (MAP kinase phosphatase)
IPR014430	Inositolphosphorylceramide-B hydroxylase
IPR014445	Glutamine-dependent NAD(+) synthetase
IPR014472	Choline/ethanolamine phosphotransferase
IPR014505	UMP-CMP kinase, mitochondrai
IPR014631	Cellular repressor of E1A-stimulated genes (CREG)
IPR014638	Double C2 protein, alpha/beta/gamma type
IPR014648	Neuropilin
IPR014705	B/K protein
IPR014707	Coagulation factor 8
IPR014715	Fibrinogen, alpha/beta/gamma chain, C-terminal globular, subdomain 2
IPR014719	Ribosomal protein L7/L12, C-terminal/adaptor protein ClpS-like
IPR014723	Ribosomal protein L24, SH3-like
IPR014726	Ribosomal protein L2, domain 3
IPR014732	Orotidine 5'-phosphate decarboxylase
IPR014741	Adaptor protein Cbl, EF hand-like
IPR014742	Adaptor protein Cbl, SH2-like
IPR014744	Nuclear receptor coactivator, CREB-bp-like, interlocking
IPR014745	MHC class II, alpha/beta chain, N-terminal
IPR014766	Carboxypeptidase, regulatory domain
IPR014770	Munc13 homology 1
IPR014772	Mammalian uncoordinated homology 13, domain 2
IPR014775	L27, C-terminal
IPR014780	tRNA pseudouridine synthase II, TruB
IPR014782	Peptidase M1, membrane alanine aminopeptidase, N-terminal
IPR014783	Copper type II, ascorbate-dependent monooxygenase, histidine-cluster-2 conserved site
IPR014784	Copper type II, ascorbate-dependent monooxygenase-like, C-terminal
IPR014786	Anaphase-promoting complex subunit 2, C-terminal
IPR014788	Acetylcholinesterase, tetramerisation
IPR014790	MutL, C-terminal, dimerisation
IPR014812	Vacuolar protein sorting-associated protein 51
IPR014821	Inositol 1,4,5-trisphosphate/ryanodine receptor
IPR014836	Integrin beta subunit, cytoplasmic domain
IPR014868	Cadherin prodomain
IPR014873	Voltage-dependent calcium channel, alpha-1 subunit, IQ domain
IPR014876	DEK, C-terminal
IPR014877	CRM1 C-terminal domain
IPR014882	Cathepsin C exclusion
IPR014887	HIF-1 alpha, transactivation domain, C-terminal
IPR014889	Transcription factor DP, C-terminal
IPR014891	DWNN domain
IPR014893	Ku, C-terminal
IPR014896	NHR2-like
IPR014920	Nuclear receptor coactivator, Ncoa-type, interlocking
IPR014928	Serine rich protein interaction
IPR014929	E2 binding
IPR014935	Steroid receptor coactivator
IPR014936	Axin beta-catenin binding
IPR015022	Microtubule-associated serine/threonine-protein kinase, domain
IPR015042	BPS (Between PH and SH2) domain
IPR015047	Domain of unknown function DUF1866
IPR015054	Domain of unknown function DUF1872
IPR015063	USP8 dimerisation domain
IPR015076	Domain of unknown function DUF1856
IPR015091	Surfactant protein C, N-terminal propeptide
IPR015095	Alkylated DNA repair protein AlkB, homologue 8, N-terminal
IPR015097	Lung surfactant protein D coiled-coil trimerisation
IPR015101	Domain of unknown function DUF1898
IPR015104	Beta-2-glycoprotein-1 fifth domain
IPR015115	Centromere protein CENP-B, dimerisation domain
IPR015118	5-aminolevulinate synthase presequence
IPR015120	Siah interacting protein, N-terminal
IPR015125	Tumour suppressor p53-binding protein-1 Tudor domain
IPR015127	Gastric H+/K+-transporter P-type ATPase, N-terminal
IPR015129	Titin Z
IPR015132	L27-2
IPR015143	L27-1
IPR015145	L27-N
IPR015152	Growth hormone/erythropoietin receptor, ligand binding
IPR015153	EF-hand domain, type 1
IPR015154	EF-hand domain, type 2
IPR015194	ISWI HAND domain
IPR015195	SLIDE domain
IPR015211	Peptidase M1, leukotriene A4 hydrolase, aminopeptidase C-terminal
IPR015212	Regulator of G protein signalling-like fold
IPR015216	SANT associated
IPR015255	Vitellinogen, open beta-sheet
IPR015276	Cholecystokinin A receptor, N-terminal
IPR015319	Interleukin-4 receptor alpha, N-terminal
IPR015321	Interleukin-6 receptor alpha, binding
IPR015327	Smaug, pseudo-HEAT analogous topology
IPR015350	Beta-trefoil DNA-binding domain
IPR015351	LAG1, DNA binding
IPR015352	Hepsin, SRCR
IPR015359	Phospholipase C, phosphoinositol-specific, EF-hand-like
IPR015366	Peptidase S53, propeptide
IPR015369	Follistatin/Osteonectin EGF domain
IPR015375	NADH pyrophosphatase-like, N-terminal
IPR015376	Zinc ribbon, NADH pyrophosphatase
IPR015382	KCNMB2, ball/chain domain
IPR015386	MHC class II-associated invariant chain/CLIP, MHC II-interacting
IPR015390	Rabaptin, GTPase-Rab5 binding domain
IPR015395	C-myb, C-terminal
IPR015399	Domain of unknown function DUF1977, DnaJ-like
IPR015421	Pyridoxal phosphate-dependent transferase, major region, subdomain 1
IPR015422	Pyridoxal phosphate-dependent transferase, major region, subdomain 2
IPR015424	Pyridoxal phosphate-dependent transferase
IPR015427	Synaptotagmin 7
IPR015428	Synaptotagmin 1
IPR015433	Phosphatidylinositol Kinase
IPR015436	Integrin beta-6 subunit
IPR015437	Integrin beta-7 subunit
IPR015439	Integrin beta-2 subunit
IPR015442	Integrin beta-8 subunit
IPR015449	Potassium channel, calcium-activated, SK
IPR015455	Thrombospondin, type 2
IPR015458	MDM4
IPR015469	Caspase-6
IPR015470	Caspase-3
IPR015471	Caspase-7
IPR015473	Annexin V
IPR015476	Procalcitonin gene-related peptide, proCGRP
IPR015480	Pancreatic hormone
IPR015482	Syntrophin
IPR015483	Gamma 1 syntrophin
IPR015484	CD3 protein, gamma/delta subunit
IPR015485	CD3 signaling complex delta subunit
IPR015486	Interleukin-2 receptor alpha
IPR015488	Desmoglein 2
IPR015489	Cadherin 13
IPR015491	Protocadherin 8
IPR015494	Protocadherin 10
IPR015495	Myb transcription factor
IPR015497	Epidermal growth factor receptor ligand
IPR015500	Peptidase S8, subtilisin-related
IPR015501	Glypican-3
IPR015502	Glypican-1
IPR015503	Cortactin
IPR015506	Dishevelled-related protein
IPR015512	Seamphorin 4F
IPR015513	Semaphorin 3E
IPR015514	Semaphorin 6C
IPR015519	ATM/Tel1
IPR015523	Vasoactive intestinal peptide
IPR015528	Interleukin-12 beta
IPR015529	Interleukin-18
IPR015531	GPCR, family 3, nine cysteines domain
IPR015534	Galectin-3
IPR015535	Galectin-1
IPR015536	DNA mismatch repair protein MutS-homologue MSH6
IPR015550	Glucagon-like
IPR015553	Plasma protease C1 inhibitor
IPR015555	Antithrombin-III
IPR015557	Leukocyte elastase inhibitor (serpin B1)
IPR015568	Peptidase M1, puromycin-sensitive aminopeptidase
IPR015570	Peptidase M1, thyrotropin-releasing hormone degrading ectoenzyme
IPR015571	Peptidase M1, aminopeptidase B
IPR015573	Potassium channel, voltage dependent, KCNQ4
IPR015574	Voltage-gated potassium channel, KQT-like subfamily, member 5
IPR015586	Pituitary-specific positive transcription factor 1
IPR015588	Interferon beta
IPR015589	Interferon alpha
IPR015590	Aldehyde dehydrogenase domain
IPR015597	Rab27
IPR015603	Phosphate Regulating Neutral Endopeptidase
IPR015611	Tissue inhibitor of metalloprotease 1
IPR015612	Tissue inhibitor of metalloprotease 3
IPR015613	Tissue inhibitor of metalloprotease 2
IPR015614	Tissue inhibitor of metalloprotease 4
IPR015621	Interleukin-1 receptor family
IPR015626	Villin-like protein
IPR015627	Villin
IPR015628	Supervillin
IPR015629	Clathrin coat associated protein AP-50
IPR015631	Signalling lymphocyte activation molecule family receptors
IPR015632	T-cell adhesion molecule CD2
IPR015633	E2F Family
IPR015634	Transcription factor E2F1
IPR015635	Transcription factor E2F6
IPR015639	Ninjurin1
IPR015643	Peptidase C1A, cathepsin B
IPR015644	Peptidase C1A, cathepsin K
IPR015646	Nuclear factor of activated T-cells 5
IPR015647	Nuclear factor of activated T-cells 1
IPR015648	Transcription factor DP
IPR015658	Endothelin-2
IPR015661	Mitotic checkpoint serine/threonine protein kinase Bub1/Mitotic spindle checkpoint component Mad3
IPR015663	Ankyrin-1
IPR015669	Endothelial protein C receptor
IPR015674	Gastrin releasing peptide
IPR015675	Secretin
IPR015685	Aquaporin 9
IPR015686	Aquaporin 7
IPR015708	Syntaxin-3
IPR015716	CD2 adhesion molecule
IPR015717	Transmembrane emp24 domain-containing protein
IPR015718	P24-related
IPR015719	Glycoprotein 25L-related
IPR015720	TMP21-related
IPR015721	Rho GTP exchange factor
IPR015722	Histone-lysine N-methyltransferase
IPR015727	Protein kinase C mu-related
IPR015730	Myosin light chain kinase 2
IPR015735	Serine/threonine-protein kinase STK
IPR015752	Leptin receptor
IPR015756	Guanylate cyclase activating protein 2
IPR015758	Guanine nucleotide dissociation stimulator RalGDS
IPR015759	Ras GTP exchange factor, son of sevenless
IPR015768	Activin type II receptor
IPR015770	Bone morphogenic protein type II receptor
IPR015785	Mitogen-activated protein (MAP) kinase kinase kinase 9/10/11-like
IPR015792	Kinesin light chain repeat
IPR015797	NUDIX hydrolase domain-like
IPR015798	Copper amine oxidase, C-terminal
IPR015800	Copper amine oxidase, N2-terminal
IPR015801	Copper amine oxidase, N2/N3-terminal
IPR015802	Copper amine oxidase, N3-terminal
IPR015812	Integrin beta subunit
IPR015815	Hydroxy monocarboxylic acid anion dehydrogenase, HIBADH-type
IPR015816	Vitellinogen, beta-sheet N-terminal
IPR015817	Vitellinogen, open beta-sheet, subdomain 1
IPR015818	Vitellinogen, open beta-sheet, subdomain 2
IPR015819	Lipid transport protein, beta-sheet shell
IPR015849	Amyloidogenic glycoprotein, heparin-binding
IPR015874	4-disulphide core
IPR015884	Malic enzyme, conserved site
IPR015898	G-protein gamma-like domain
IPR015924	CD84 immune receptor
IPR015925	Ryanodine receptor-related
IPR015977	Nicotinate phosphoribosyltransferase-like
IPR015988	STAT transcription factor, coiled coil
IPR016021	MIF4-like, type 1/2/3
IPR016036	Malonyl-CoA ACP transacylase, ACP-binding
IPR016038	Thiolase-like, subgroup
IPR016039	Thiolase-like
IPR016054	Ly-6 antigen / uPA receptor -like
IPR016093	MIR motif
IPR016102	Succinyl-CoA synthetase-like
IPR016126	Secretoglobin
IPR016151	DNA mismatch repair protein MutS, N-terminal
IPR016156	FAD/NAD-linked reductase, dimerisation domain
IPR016159	Cullin repeat-like-containing domain
IPR016160	Aldehyde dehydrogenase, conserved site
IPR016161	Aldehyde/histidinol dehydrogenase
IPR016162	Aldehyde dehydrogenase, N-terminal
IPR016163	Aldehyde dehydrogenase, C-terminal
IPR016164	FAD-linked oxidase-like, C-terminal
IPR016166	FAD-binding, type 2
IPR016167	FAD-binding, type 2, subdomain 1
IPR016168	FAD-linked oxidase, FAD-binding, subdomain 2
IPR016169	CO dehydrogenase flavoprotein-like, FAD-binding, subdomain 2
IPR016171	Vanillyl-alcohol oxidase, C-terminal subdomain 2
IPR016182	Copper amine oxidase, N-terminal
IPR016185	Pre-ATP-grasp domain
IPR016188	PurM, N-terminal-like
IPR016192	APOBEC/CMP deaminase, zinc-binding
IPR016193	Cytidine deaminase-like
IPR016194	SPOC like C-terminal domain
IPR016208	Aldehyde oxidase/xanthine dehydrogenase
IPR016231	Mitogen-activated protein (MAP) kinase kinase kinase, 9/10/11
IPR016266	DNA polymerase epsilon, subunit B
IPR016272	Lipoprotein lipase, LIPH
IPR016274	Histidine acid phosphatase, eukaryotic
IPR016276	Non-receptor tyrosine-protein phosphatase, 8/22
IPR016278	Dual specificity protein phosphatase 12
IPR016293	Peptidase M10A, metazoans
IPR016296	Protein-arginine deiminase, subgroup
IPR016311	Transforming protein C-ets
IPR016312	Transcription factor, GA-binding, alpha subunit
IPR016313	Membrane-associated guanylate kinase (MAGUK) scaffold protein
IPR016324	Thyroglobulin
IPR016327	Alpha-defensin
IPR016334	Protein-tyrosine phosphatase, receptor type R/non-receptor type 5
IPR016335	Leukocyte common antigen
IPR016336	Receptor tyrosine-protein phosphatase, alpha/epsilon-type
IPR016343	Spectrin, beta subunit
IPR016344	Dystrophin/utrophin
IPR016348	L-selectin
IPR016358	Hemopexin, chordata
IPR016359	SPARC-like protein 1
IPR016361	Transcriptional enhancer factor
IPR016374	Transcription factor, GATA-1/2/3
IPR016375	Transcription factor GATA-4/5/6
IPR016437	Translation-associated RNA-binding, predicted
IPR016439	Longevity assurance, LAG1/LAC1
IPR016444	Synaptobrevin, metazoa/fungi
IPR016447	Translocation associated membrane protein
IPR016453	Coatomer beta' subunit (COPB2)
IPR016454	Cysteine desulfurase, NifS
IPR016469	Carbohydrate sulfotransferase
IPR016495	p53 negative regulator Mdm2/Mdm4
IPR016554	Runt-related transcription factor RUNX
IPR016556	Transcription factor DP, subgroup
IPR016577	Adenylate cylcase, type 10
IPR016579	Synaptogyrin
IPR016592	Nibrin
IPR016617	Uncharacterised conserved protein UCP013899, metal binding
IPR016632	Conserved oligomeric Golgi complex subunit 8, Metazoal and Viridiplantae
IPR016635	Adaptor protein complex, sigma subunit
IPR016636	3-oxo-5-alpha-steroid 4-dehydrogenase
IPR016637	Transcription factor, basic helix-loop-helix, NeuroD
IPR016661	Prefoldin, subunit 4
IPR016666	TGF beta-induced protein bIGH3/osteoblast-specific factor 2
IPR016686	Ribosome biogenesis factor, NIP7
IPR016696	TRAPP I complex, subunit 5
IPR016697	Aquaporin 11/12
IPR016698	Numb/numb-like
IPR016720	Phosphatidate cytidylyltransferase, eukaryota
IPR016721	TRAPP I complex, Bet3
IPR016722	DNA polymerase alpha, subunit B
IPR016728	Neuroblastoma suppressor of tumorigenicity 1
IPR016729	FADD
IPR016827	Transcriptional adaptor 2
IPR016860	Cerberus
IPR016967	Splicing factor, SPF45
IPR017049	Low density lipoprotein receptor-related protein, 5/6
IPR017051	Peptidase S1A, matripase
IPR017061	DNA polymerase eta
IPR017068	Protein disulphide-isomerase A4
IPR017071	Transcription elongation factor Spt5
IPR017074	mRNA capping enzyme, bifunctional
IPR017091	Pseudouridine synthase TruD, eukaryotic
IPR017093	Molecular chaperone regulator BAG-1
IPR017112	Homeobox protein Hox9
IPR017118	Peptidase S1A, matriptase-2
IPR017130	Cholesteryl ester transfer
IPR017159	Gremlin precursor
IPR017175	Inhibin, alpha subunit subgroup
IPR017241	Toll-like receptor
IPR017249	Activator of apoptosis harakiri
IPR017253	Transcription factor Sry
IPR017261	DNA mismatch repair protein Msh6
IPR017279	Toll-interleukin 1 receptor domain-containing adaptor protein, Tirap
IPR017281	Myeloid differentiation primary response protein MyD88
IPR017287	Retinal rod rhodopsin-sensitive cGMP 3', 5'-cyclic phosphodiesterase, delta subunit
IPR017302	Neuronal migration protein doublecortin, chordata
IPR017320	Histone deacetylase class II, eukaryotic
IPR017324	Peptidase S1A, polyserase-1
IPR017326	Peptidase S1A, polyserase-2
IPR017329	Peptidase S1A, HAT/DESC1
IPR017333	Uncharacterised conserved protein UCP037948, zinc finger MYND-type
IPR017335	E3 ubiquitin ligase, RNF8
IPR017336	Snurportin-1
IPR017338	Fibroblast growth factor, 15/19/21
IPR017341	Membrane cofactor protein, CD46
IPR017349	Tumour necrosis factor receptor 3
IPR017355	Tumour necrosis factor ligand 10/11
IPR017356	N-chimaerin
IPR017357	Telomeric repeat-binding factor 1/2
IPR017361	Bifunctional phosphatidylinositol trisphosphate phosphatase/dual specificity phosphatase PTEN
IPR017365	Lin-7 homologue
IPR017366	Histone lysine-specific demethylase
IPR017371	Tumour necrosis factor receptor 11B
IPR017386	Transcription factor SOX-12/11/4a
IPR017399	WD repeat protein 23
IPR017419	Mitogen-activated protein kinase kinase kinase, 12/13
IPR017426	Nuclear receptor coactivator
IPR017431	Interferon regulatory factor-1/2
IPR017432	Distrobrevin
IPR017438	Inorganic polyphosphate/ATP-NAD kinase, domain 1
IPR017476	Nucleotide sugar dehydrogenase
IPR017515	Methylmalonyl-CoA epimerase
IPR017568	3-oxoacyl-[acyl-carrier-protein] synthase 2
IPR017665	Guanylate kinase
IPR017849	Alkaline phosphatase-like, alpha/beta/alpha
IPR017850	Alkaline-phosphatase-like, core domain
IPR017852	GPI ethanolamine phosphate transferase 1, C-terminal
IPR017853	Glycoside hydrolase, superfamily
IPR017854	Metallothionein domain
IPR017855	SMAD domain-like
IPR017859	Treacle-like, Treacher Collins Syndrome
IPR017866	Succinyl-CoA synthetase, beta subunit, conserved site
IPR017877	Myb-like domain
IPR017881	Nitrite reductase [NAD(P)H] large subunit, NirD bacterial-type
IPR017903	COS domain
IPR017904	ADF/Cofilin/Destrin
[truncated: 519 more rows]
