# Supplementary material for: Pathway-specific protein domains are predictive for human diseases
Source: PLoS Comput Biol. 2019 May 10;15(5):e1007052. doi: 10.1371/journal.pcbi.1007052 (PMC6530867; doi:10.1371/journal.pcbi.1007052)
Supplement: S5 Table — (XLSX) [file pcbi.1007052.s008.xlsx]

## Sheet: Sheet1
S5 Table. Pathways associated with schizophrenia (SCZ) (P < 0.01 by Fisher’s exact test and # pathway member genes >=5)
GO term (61)	p-value
monoamine transport	0
synaptic transmission	4.44089e-16
cell-cell signaling	4.48068e-09
circadian rhythm	3.39407e-08
central nervous system development	5.8664e-08
acetylcholine receptor signaling, muscarinic pathway	1.13986e-07
glutamate transport	1.13986e-07
protein kinase C activation	1.54962e-06
circulation	4.08852e-06
G-protein signaling, coupled to cyclic nucleotide second messenger	5.7358e-06
behavior	7.09415e-06
nervous system development	1.08538e-05
energy reserve metabolic process	1.84667e-05
protein import into nucleus, translocation	3.65949e-05
activation of MAPK activity	9.53994e-05
anti-apoptosis	0.000168541
learning and/or memory	0.000211638
inactivation of MAPK activity	0.000288342
positive regulation of cell proliferation	0.000315094
apoptosis	0.000444788
NLS-bearing substrate import into nucleus	0.000490704
response to wounding	0.000490704
cellular defense response	0.000752874
feeding behavior	0.000766487
insulin receptor signaling pathway	0.000766487
G-protein coupled receptor protein signaling pathway	0.000877857
cell proliferation	0.000932287
activation of NF-kappaB transcription factor	0.00093477
pregnancy	0.000992971
cell adhesion	0.00103003
G-protein signaling, coupled to IP3 second messenger (phospholipase C activating)	0.00112474
axon guidance	0.00112474
blood pressure regulation	0.00112474
cholesterol metabolic process	0.00112474
estrogen receptor signaling pathway	0.00149307
phosphate transport	0.00149307
positive regulation of epithelial cell proliferation	0.00149307
protein tetramerization	0.00149307
vesicle docking during exocytosis	0.00149307
regulation of G-protein coupled receptor protein signaling pathway	0.0021209
lipid metabolic process	0.00212421
B cell differentiation	0.00222131
cell recognition	0.00222131
positive regulation of cell migration	0.00222131
regulation of cell adhesion	0.00222131
response to oxidative stress	0.0027731
cholesterol homeostasis	0.00308445
lipid transport	0.00308445
nitric oxide biosynthetic process	0.00308445
positive regulation of cell growth	0.00308445
synaptic transmission, cholinergic	0.00308445
positive regulation of transcription, DNA-dependent	0.00396146
aerobic respiration	0.00407907
positive regulation of interferon-gamma biosynthetic process	0.00407907
cell-cell adhesion	0.0052018
response to heat	0.0052018
sensory perception	0.00644934
DNA replication	0.00654462
viral genome replication	0.00781845
androgen receptor signaling pathway	0.00930595
epidermal growth factor receptor signaling pathway	0.00930595
