# Supplementary material for: Pathway-specific protein domains are predictive for human diseases
Source: PLoS Comput Biol. 2019 May 10;15(5):e1007052. doi: 10.1371/journal.pcbi.1007052 (PMC6530867; doi:10.1371/journal.pcbi.1007052)
Supplement: S7 Table — (XLSX) [file pcbi.1007052.s010.xlsx]

## Sheet: Sheet1
S7 Table. Priorized genes for schizophrenia (SCZ) by # of PSD (GWAS∩PSD set is highlighted)
rank	geneID	symbol	# PSD	category
1	5091	PC	12	unknown
2	3745	KCNB1	10	unknown
3	491	ATP2B2	8	SZdatabase
3	3752	KCND3	8	unknown
5	3748	KCNC3	7	unknown
5	2956	MSH6	7	unknown
5	55236	UBA6	7	unknown
5	3787	KCNS1	7	unknown
9	26251	KCNG2	6	unknown
9	4842	NOS1	6	SZdatabase
9	3755	KCNG1	6	unknown
9	2566	GABRG2	6	SZdatabase
9	6891	TAP2	6	SZdatabase
9	211	ALAS1	6	unknown
9	80204	FBXO11	6	unknown
9	4985	OPRD1	6	unknown
17	10890	RAB10	5	unknown
17	9177	HTR3B	5	SZdatabase
17	2904	GRIN2B	5	SZdatabase
17	51762	RAB8B	5	unknown
17	7296	TXNRD1	5	unknown
17	37	ACADVL	5	unknown
17	9170	LPAR2	5	unknown
17	2560	GABRB1	5	unknown
17	9568	GABBR2	5	unknown
17	402	ARL2	5	unknown
17	2639	GCDH	5	unknown
17	5122	PCSK1	5	unknown
17	2555	GABRA2	5	SZdatabase
17	1856	DVL2	5	unknown
17	1373	CPS1	5	unknown
17	35	ACADS	5	unknown
33	10483	SEC23B	4	unknown
33	5429	POLH	4	unknown
33	84883	AIFM2	4	unknown
33	596	BCL2	4	unknown
33	7879	RAB7A	4	unknown
33	998	CDC42	4	unknown
33	57111	RAB25	4	unknown
33	221078	NSUN6	4	unknown
33	6778	STAT6	4	unknown
33	8907	AP1M1	4	unknown
33	54207	KCNK10	4	unknown
33	1585	CYP11B2	4	unknown
33	57369	GJD2	4	Known
33	113612	CYP2U1	4	unknown
33	2547	XRCC6	4	unknown
33	339122	RAB43	4	unknown
33	2779	GNAT1	4	unknown
33	5868	RAB5A	4	unknown
33	2946	GSTM2	4	unknown
33	8751	ADAM15	4	unknown
33	8973	CHRNA6	4	unknown
33	3675	ITGA3	4	SZdatabase
33	10499	NCOA2	4	unknown
33	3683	ITGAL	4	unknown
33	54517	PUS7	4	unknown
33	3710	ITPR3	4	unknown
33	57130	ATP13A1	4	unknown
33	324	APC	4	Known
33	81876	RAB1B	4	unknown
33	4185	ADAM11	4	unknown
33	93100	NAPRT1	4	unknown
33	148252	DIRAS1	4	unknown
33	4521	NUDT1	4	unknown
33	221079	ARL5B	4	unknown
33	389	RHOC	4	unknown
33	9446	GSTO1	4	SZdatabase
69	7514	XPO1	3	unknown
69	56603	CYP26B1	3	SZdatabase
69	10873	ME3	3	unknown
69	1366	CLDN7	3	unknown
69	6323	SCN1A	3	unknown
69	1429	CRYZ	3	unknown
69	950	SCARB2	3	unknown
69	1434	CSE1L	3	unknown
69	26526	TSPAN16	3	unknown
69	1487	CTBP1	3	unknown
69	1135	CHRNA2	3	SZdatabase
69	6927	HNF1A	3	unknown
69	1742	DLG4	3	SZdatabase
69	7915	ALDH5A1	3	SZdatabase
69	10058	ABCB6	3	unknown
69	23250	ATP11A	3	unknown
69	2217	FCGRT	3	unknown
69	51388	NIP7	3	unknown
69	64130	LIN7B	3	unknown
69	102	ADAM10	3	unknown
69	1137	CHRNA4	3	Known
69	2774	GNAL	3	Known
69	43	ACHE	3	unknown
69	2806	GOT2	3	SZdatabase
69	2822	GPLD1	3	unknown
69	2893	GRIA4	3	SZdatabase
69	8416	ANXA9	3	unknown
69	2917	GRM7	3	SZdatabase
69	9093	DNAJA3	3	unknown
69	2918	GRM8	3	SZdatabase
69	10168	ZNF197	3	unknown
69	2923	PDIA3	3	unknown
69	11221	DUSP10	3	unknown
69	2948	GSTM4	3	unknown
69	2953	GSTT2	3	SZdatabase
69	51200	CPA4	3	unknown
69	54509	RHOF	3	unknown
69	57379	AICDA	3	unknown
69	84342	COG8	3	unknown
69	3112	HLA-DOB	3	unknown
69	119391	GSTO2	3	unknown
69	6237	RRAS	3	unknown
69	6687	SPG7	3	unknown
69	6909	TBX2	3	unknown
69	7014	TERF2	3	unknown
69	7352	UCP3	3	unknown
69	3554	IL1R1	3	Known
69	375519	GJB7	3	unknown
69	3689	ITGB2	3	unknown
69	7753	ZNF202	3	unknown
69	3732	CD82	3	unknown
69	8038	ADAM12	3	SZdatabase
69	3778	KCNMA1	3	unknown
69	8801	SUCLG2	3	unknown
69	3990	LIPC	3	unknown
69	9071	CLDN10	3	SZdatabase
69	9132	KCNQ4	3	unknown
69	4199	ME1	3	unknown
69	10100	TSPAN2	3	unknown
69	10672	GNA13	3	unknown
69	4809	NHP2L1	3	unknown
69	10948	STARD3	3	unknown
69	4887	NPY2R	3	unknown
69	22928	SEPHS2	3	unknown
69	4893	NRAS	3	unknown
69	23400	ATP13A2	3	unknown
69	364	AQP7	3	unknown
69	26048	ZNF500	3	unknown
69	372	ARCN1	3	unknown
69	50604	IL20	3	unknown
69	51305	KCNK9	3	unknown
69	5243	ABCB1	3	SZdatabase
69	51560	RAB6B	3	unknown
69	5244	ABCB4	3	unknown
69	54888	NSUN2	3	unknown
69	5286	PIK3C2A	3	SZdatabase
69	56896	DPYSL5	3	unknown
69	5330	PLCB2	3	unknown
69	59341	TRPV4	3	unknown
69	80835	TAS1R1	3	unknown
69	5335	PLCG1	3	SZdatabase
69	89845	ABCC10	3	unknown
69	5740	PTGIS	3	unknown
69	116442	RAB39B	3	unknown
69	5862	RAB2A	3	unknown
69	133022	TRAM1L1	3	unknown
69	5980	REV3L	3	unknown
69	353274	ZNF445	3	unknown
69	6130	RPL7A	3	unknown
158	10478	SLC25A17	2	unknown
158	2588	GALNS	2	unknown
158	26291	FGF21	2	unknown
158	4739	NEDD9	2	unknown
158	90459	ERI1	2	unknown
158	4761	NEUROD2	2	unknown
158	3680	ITGA9	2	unknown
158	4772	NFATC1	2	unknown
158	51678	MPP6	2	unknown
158	79258	MMEL1	2	unknown
158	4791	NFKB2	2	unknown
158	4802	NFYC	2	unknown
158	3661	IRF3	2	unknown
158	735	C9	2	unknown
158	353	APRT	2	unknown
158	51102	MECR	2	unknown
158	4886	NPY1R	2	unknown
158	2788	GNG7	2	unknown
158	57703	CWC22	2	unknown
158	1743	DLST	2	unknown
158	1746	DLX2	2	unknown
158	1360	CPB1	2	unknown
158	5028	P2RY1	2	unknown
158	283948	NHLRC4	2	unknown
158	784	CACNB3	2	unknown
158	10549	PRDX4	2	unknown
158	5079	PAX5	2	unknown
158	10954	PDIA5	2	unknown
158	2830	GPR6	2	unknown
158	22983	MAST1	2	unknown
158	268	AMH	2	unknown
158	5101	PCDH9	2	unknown
158	29881	NPC1L1	2	unknown
158	785	CACNB4	2	unknown
158	3831	KLC1	2	unknown
158	2895	GRID2	2	unknown
158	54414	SIAE	2	unknown
158	2898	GRIK2	2	SZdatabase
158	55856	ACOT13	2	unknown
158	2900	GRIK4	2	SZdatabase
158	57455	REXO1	2	unknown
158	41	ASIC1	2	unknown
158	64598	MOSPD3	2	unknown
158	2911	GRM1	2	unknown
158	240	ALOX5	2	unknown
158	146	ADRA1D	2	unknown
158	1809	DPYSL3	2	unknown
158	92935	MARS2	2	unknown
158	5832	ALDH18A1	2	unknown
158	146050	ZSCAN29	2	unknown
158	5970	RELA	2	SZdatabase
158	4627	MYH9	2	SZdatabase
158	5971	RELB	2	unknown
158	1816	DRD5	2	SZdatabase
158	3660	IRF2	2	unknown
158	6016	RIT1	2	unknown
158	3663	IRF5	2	unknown
158	1837	DTNA	2	unknown
158	11168	PSIP1	2	unknown
158	6154	RPL26	2	unknown
158	22905	EPN2	2	unknown
158	6166	RPL36AL	2	unknown
158	23094	SIPA1L3	2	SZdatabase
158	6168	RPL37A	2	unknown
158	23395	LARS2	2	unknown
158	6236	RRAD	2	unknown
158	273	AMPH	2	unknown
158	1838	DTNB	2	unknown
158	26585	GREM1	2	unknown
158	3000	GUCY2D	2	unknown
158	30000	TNPO2	2	unknown
158	6340	SCNN1G	2	unknown
158	51226	COPZ2	2	unknown
158	6484	ST3GAL4	2	unknown
158	51552	RAB14	2	unknown
158	6487	ST3GAL3	2	unknown
158	501	ALDH7A1	2	unknown
158	6489	ST8SIA1	2	unknown
158	4047	LSS	2	unknown
158	6536	SLC6A9	2	SZdatabase
158	55327	LIN7C	2	unknown
158	6538	SLC6A11	2	unknown
158	56648	EIF5A2	2	unknown
158	6622	SNCA	2	unknown
158	57231	SNX14	2	unknown
158	57510	XPO5	2	unknown
158	6770	STAR	2	unknown
158	777	CACNA1E	2	unknown
158	6883	TAF12	2	unknown
158	64837	KLC2	2	unknown
158	79876	UBA5	2	unknown
158	6892	TAPBP	2	unknown
158	81034	SLC25A32	2	unknown
158	84166	NLRC5	2	unknown
158	6911	TBX6	2	unknown
158	1846	DUSP4	2	unknown
158	92747	BPIFB1	2	unknown
158	7003	TEAD1	2	unknown
158	623	BDKRB1	2	unknown
158	3091	HIF1A	2	unknown
158	7021	TFAP2B	2	SZdatabase
158	151194	METTL21A	2	unknown
158	1902	LPAR1	2	unknown
158	627	BDNF	2	Known
158	7180	CRISP2	2	unknown
158	254042	METAP1D	2	unknown
158	7223	TRPC4	2	unknown
158	342371	ATXN1L	2	unknown
158	874	CBR3	2	unknown
158	10369	CACNG2	2	unknown
158	1907	EDN2	2	unknown
158	958	CD40	2	unknown
158	7385	UQCRC2	2	unknown
158	10544	PROCR	2	unknown
158	7473	WNT3	2	unknown
158	10558	SPTLC1	2	unknown
158	7478	WNT8A	2	SZdatabase
158	10730	YME1L1	2	unknown
158	7479	WNT8B	2	unknown
158	10901	DHRS4	2	unknown
158	7482	WNT2B	2	SZdatabase
158	10951	CBX1	2	unknown
158	1945	EFNA4	2	unknown
158	11093	ADAMTS13	2	unknown
158	7520	XRCC5	2	unknown
158	11173	ADAMTS7	2	unknown
158	7533	YWHAH	2	SZdatabase
158	11255	HRH3	2	unknown
158	1520	CTSS	2	unknown
158	23007	PLCH1	2	unknown
158	23126	POGZ	2	unknown
158	1946	EFNA5	2	unknown
158	1193	CLIC2	2	unknown
158	1993	ELAVL2	2	unknown
158	25794	FSCN2	2	unknown
158	7762	ZNF215	2	unknown
158	26284	ERAL1	2	unknown
158	883	CCBL1	2	unknown
158	274	BIN1	2	unknown
158	2021	ENDOG	2	unknown
158	29114	TAGLN3	2	Known
158	1508	CTSB	2	unknown
158	29957	SLC25A24	2	unknown
158	2558	GABRA5	2	SZdatabase
158	8224	SYN3	2	SZdatabase
158	3784	KCNQ1	2	unknown
158	8312	AXIN1	2	unknown
158	776	CACNA1D	2	unknown
158	112	ADCY6	2	unknown
158	51750	RTEL1	2	unknown
158	54361	WNT4	2	unknown
158	4023	LPL	2	unknown
158	8345	HIST1H2BH	2	unknown
158	54922	RASIP1	2	unknown
158	55186	SLC25A36	2	unknown
158	8382	NME5	2	unknown
158	55374	TMCO6	2	unknown
158	2056	EPO	2	unknown
158	56660	KCNK12	2	unknown
158	8467	SMARCA5	2	unknown
158	57109	REXO4	2	unknown
158	8513	LIPF	2	unknown
158	4056	LTC4S	2	unknown
158	8604	SLC25A12	2	SZdatabase
158	57502	NLGN4X	2	unknown
158	8638	OASL	2	unknown
158	57568	SIPA1L2	2	unknown
158	8722	CTSF	2	unknown
158	4062	LY6H	2	unknown
158	8764	TNFRSF14	2	unknown
158	64714	PDIA2	2	unknown
158	8883	NAE1	2	unknown
158	79154	DHRS11	2	unknown
158	79365	BHLHE41	2	SZdatabase
158	8913	CACNA1G	2	unknown
158	554	AVPR2	2	unknown
158	779	CACNA1S	2	unknown
158	1073	CFL2	2	unknown
158	8985	PLOD3	2	unknown
158	83871	RAB34	2	unknown
158	9026	HIP1R	2	unknown
158	84263	HSDL2	2	unknown
158	3291	HSD11B2	2	unknown
158	84795	PYROXD2	2	unknown
158	3361	HTR5A	2	SZdatabase
158	89872	AQP10	2	unknown
158	3485	IGFBP2	2	unknown
158	91012	CERS5	2	unknown
158	9145	SYNGR1	2	Known
158	92806	CENPBD1	2	unknown
158	9425	CDYL	2	unknown
158	9509	ADAMTS2	2	unknown
158	9670	IPO13	2	unknown
158	4481	MSR1	2	unknown
158	9793	CKAP5	2	unknown
158	137075	CLDN23	2	unknown
158	9815	GIT2	2	unknown
158	4610	MYCL	2	unknown
158	9856	KIAA0319	2	unknown
158	162540	SPPL2C	2	unknown
158	9861	PSMD6	2	unknown
158	170589	GPHA2	2	unknown
158	9973	CCS	2	unknown
158	3487	IGFBP4	2	unknown
158	253782	CERS6	2	unknown
158	1513	CTSK	2	unknown
158	10130	PDIA6	2	unknown
158	340654	LIPM	2	unknown
158	3593	IL12B	2	Known
158	343450	KCNT2	2	unknown
158	10229	COQ7	2	unknown
158	4665	NAB2	2	unknown
158	10360	NPM3	2	unknown
158	7586	ZKSCAN1	2	unknown
158	100506084	ARL17B	2	unknown
158	7593	MZF1	2	unknown
374	148534	TMEM56	1	unknown
374	60675	PROK2	1	unknown
374	55558	PLXNA3	1	unknown
374	7571	ZNF23	1	unknown
374	84747	UNC119B	1	unknown
374	1944	EFNA3	1	unknown
374	387129	NPSR1	1	SZdatabase
374	4041	LRP5	1	unknown
374	56910	STARD7	1	unknown
374	7633	ZNF79	1	unknown
374	79906	MORN1	1	unknown
374	7695	ZNF136	1	unknown
374	7145	TNS1	1	unknown
374	1740	DLG2	1	unknown
374	3952	LEP	1	Known
374	54920	DUS2	1	unknown
374	1496	CTNNA2	1	SZdatabase
374	56139	PCDHA10	1	unknown
374	181	AGRP	1	unknown
374	6494	SIPA1	1	unknown
374	1983	EIF5	1	unknown
374	774	CACNA1B	1	unknown
374	1500	CTNND1	1	unknown
374	83740	H2AFB3	1	unknown
374	7766	ZNF223	1	unknown
374	90592	ZNF700	1	unknown
374	7770	ZNF227	1	unknown
374	133482	SLCO6A1	1	unknown
374	7771	ZNF112	1	unknown
374	197320	ZNF778	1	unknown
374	7786	MAP3K12	1	unknown
374	338442	HCAR2	1	Known
374	4076	CAPRIN1	1	unknown
374	100506888	TCEB3CL2	1	unknown
374	4122	MAN2A2	1	unknown
374	55239	OGFOD1	1	unknown
374	7920	ABHD16A	1	unknown
374	55888	ZKSCAN7	1	unknown
374	7965	AIMP2	1	unknown
374	56147	PCDHA1	1	Known
374	4124	MAN2A1	1	unknown
374	547	KIF1A	1	unknown
374	4140	MARK3	1	unknown
374	57609	DIP2B	1	unknown
374	8128	ST8SIA2	1	SZdatabase
374	6646	SOAT1	1	unknown
374	8175	SF3A2	1	unknown
374	79637	ARMC7	1	unknown
374	4179	CD46	1	unknown
374	6768	ST14	1	unknown
374	2011	MARK2	1	unknown
374	3700	ITIH4	1	unknown
374	8329	HIST1H2AI	1	unknown
374	84961	FBXL20	1	unknown
374	1745	DLX1	1	SZdatabase
374	93659	CGB5	1	unknown
374	8332	HIST1H2AL	1	unknown
374	126133	ALDH16A1	1	unknown
374	4194	MDM4	1	unknown
374	146206	RLTPR	1	unknown
374	8335	HIST1H2AB	1	unknown
374	7349	UCN	1	unknown
374	2028	ENPEP	1	unknown
374	7424	VEGFC	1	unknown
374	710	SERPING1	1	unknown
374	283219	KCTD21	1	unknown
374	765	CA6	1	unknown
374	344787	ZNF860	1	unknown
374	8343	HIST1H2BF	1	unknown
374	440097	DBX2	1	unknown
374	8344	HIST1H2BE	1	unknown
374	1007	CDH9	1	unknown
374	4296	MAP3K11	1	unknown
374	55130	ARMC4	1	unknown
374	4311	MME	1	unknown
374	55366	LGR4	1	Known
374	8369	HIST1H4G	1	unknown
374	55735	DNAJC11	1	unknown
374	4318	MMP9	1	SZdatabase
374	56135	PCDHAC1	1	unknown
374	8403	SOX14	1	unknown
374	56143	PCDHA5	1	unknown
374	6332	SCN7A	1	unknown
374	4352	MPL	1	unknown
374	6390	SDHB	1	unknown
374	8451	CUL4A	1	unknown
374	2770	GNAI1	1	unknown
374	57540	PTCHD2	1	unknown
374	1503	CTPS1	1	unknown
374	58497	PRUNE	1	unknown
374	8502	PKP4	1	unknown
374	64231	MS4A6A	1	unknown
374	1756	DMD	1	unknown
374	64839	FBXL17	1	unknown
374	8532	CPZ	1	unknown
374	6688	SPI1	1	unknown
374	249	ALPL	1	unknown
374	79776	ZFHX4	1	unknown
374	8608	RDH16	1	unknown
374	6722	SRF	1	unknown
374	2983	GUCY1B3	1	unknown
374	2798	GNRHR	1	unknown
374	8650	NUMB	1	unknown
374	8705	B3GALT4	1	unknown
374	84436	ZNF528	1	unknown
374	8707	B3GALT2	1	unknown
374	1081	CGA	1	unknown
374	8718	TNFRSF25	1	unknown
374	6940	ZNF354A	1	unknown
374	2984	GUCY2C	1	unknown
374	1891	ECH1	1	unknown
374	8727	CTNNAL1	1	unknown
374	7079	TIMP4	1	unknown
374	8731	RNMT	1	unknown
374	931	MS4A1	1	unknown
374	132612	ADAD1	1	unknown
374	4661	MYT1	1	SZdatabase
374	140885	SIRPA	1	unknown
374	2157	F8	1	unknown
374	8802	SUCLG1	1	unknown
374	151126	ZNF385B	1	unknown
374	8828	NRP2	1	unknown
374	165186	FAM179A	1	unknown
374	8829	NRP1	1	unknown
374	665	BNIP3L	1	unknown
374	8851	CDK5R1	1	unknown
374	253959	RALGAPA1	1	unknown
374	8869	ST3GAL5	1	unknown
374	259285	TAS2R39	1	unknown
374	284443	ZNF493	1	unknown
374	8890	EIF2B4	1	SZdatabase
374	339488	TFAP2E	1	unknown
374	943	TNFRSF8	1	unknown
374	7529	YWHAB	1	SZdatabase
374	4691	NCL	1	unknown
374	399671	HEATR4	1	unknown
374	3012	HIST1H2AE	1	unknown
374	442721	LMOD2	1	unknown
374	102724985	#N/A	1	unknown
374	54496	PRMT7	1	unknown
374	8968	HIST1H3F	1	unknown
374	54802	TRIT1	1	unknown
374	6249	CLIP1	1	unknown
374	2170	FABP3	1	SZdatabase
374	3015	H2AFZ	1	unknown
374	6262	RYR2	1	unknown
374	1788	DNMT3A	1	unknown
374	55423	SIRPG	1	unknown
374	9044	BTAF1	1	unknown
374	55660	PRPF40A	1	unknown
374	2262	GPC5	1	unknown
374	55798	METTL2B	1	unknown
374	4796	TONSL	1	unknown
374	56033	BARX1	1	unknown
374	3030	HADHA	1	unknown
374	56137	PCDHA12	1	unknown
374	3035	HARS	1	unknown
374	56141	PCDHA7	1	unknown
374	9148	NEURL1	1	unknown
374	56145	PCDHA3	1	unknown
374	9150	CTDP1	1	unknown
374	2690	GHR	1	unknown
374	432	ASGR1	1	unknown
374	3624	INHBA	1	unknown
374	462	SERPINC1	1	unknown
374	56949	XAB2	1	unknown
374	9202	ZMYM4	1	unknown
374	1013	CDH15	1	unknown
374	9354	UBE4A	1	unknown
374	2695	GIP	1	unknown
374	9374	PPT2	1	unknown
374	3673	ITGA2	1	unknown
374	578	BAK1	1	SZdatabase
374	57573	ZNF471	1	SZdatabase
374	9462	RASAL2	1	unknown
374	9495	AKAP5	1	unknown
374	60495	HPSE2	1	unknown
374	9508	ADAMTS3	1	unknown
374	64127	NOD2	1	unknown
374	64359	NXN	1	unknown
374	64795	RMND5A	1	unknown
374	9530	BAG4	1	unknown
374	79133	NDUFAF5	1	unknown
374	9545	RAB3D	1	unknown
374	79176	FBXL15	1	unknown
374	9553	MRPL33	1	unknown
374	79612	NAA16	1	unknown
374	463	ZFHX3	1	unknown
374	79698	ZMAT4	1	unknown
374	9615	GDA	1	unknown
374	79782	LRRC31	1	unknown
374	9645	MICAL2	1	unknown
374	79973	ZNF442	1	unknown
374	2323	FLT3LG	1	unknown
374	80237	ELL3	1	unknown
374	9728	SECISBP2L	1	unknown
374	93	ACVR2B	1	unknown
374	9752	PCDHA9	1	unknown
374	83595	SOX7	1	unknown
374	9764	KIAA0513	1	Known
374	83744	ZNF484	1	unknown
374	9782	MATR3	1	unknown
374	83892	KCTD10	1	unknown
374	2329	FMO4	1	unknown
374	84309	NUDT16L1	1	unknown
374	766	CA7	1	unknown
374	84696	ABHD1	1	unknown
374	9833	MELK	1	unknown
374	1874	E2F4	1	unknown
374	767	CA8	1	unknown
374	84958	SYTL1	1	unknown
374	2330	FMO5	1	unknown
374	85439	STON2	1	unknown
374	9882	TBC1D4	1	unknown
374	2810	SFN	1	unknown
374	1174	AP1S1	1	unknown
374	91452	ACBD5	1	unknown
374	9910	RABGAP1L	1	unknown
374	7077	TIMP2	1	unknown
374	9915	ARNT2	1	unknown
374	94122	SYTL5	1	unknown
374	9941	EXOG	1	unknown
374	115290	FBXO17	1	unknown
374	2342	FNTB	1	unknown
374	121504	HIST4H4	1	unknown
374	9988	DMTF1	1	unknown
374	126068	ZNF441	1	unknown
374	10021	HCN4	1	unknown
374	129285	PPP1R21	1	unknown
374	5054	SERPINE1	1	unknown
374	133121	ENPP6	1	unknown
374	10082	GPC6	1	SZdatabase
374	140612	ZFP28	1	unknown
374	10098	TSPAN5	1	unknown
374	143884	CWF19L2	1	unknown
374	2352	FOLR3	1	unknown
374	147837	ZNF563	1	unknown
374	2488	FSHB	1	unknown
374	7252	TSHB	1	unknown
374	10164	CHST4	1	unknown
374	150290	DUSP18	1	unknown
374	727	C5	1	unknown
374	151556	GPR155	1	unknown
374	10169	SERF2	1	unknown
374	163059	ZNF433	1	unknown
374	10224	ZNF443	1	unknown
374	192669	AGO3	1	unknown
374	5100	PCDH8	1	Known
374	203102	ADAM32	1	unknown
374	10241	CALCOCO2	1	unknown
374	221223	CES5A	1	unknown
374	10291	SF3A1	1	unknown
374	245711	SPDYA	1	unknown
374	10331	B3GNT3	1	unknown
374	2868	GRK4	1	unknown
374	92	ACVR2A	1	unknown
374	256380	SCML4	1	unknown
374	5116	PCNT	1	SZdatabase
374	259287	TAS2R41	1	unknown
374	10419	PRMT5	1	unknown
374	284194	LGALS9B	1	unknown
374	10444	ZER1	1	unknown
374	285346	#N/A	1	unknown
374	10451	VAV3	1	unknown
374	1147	CHUK	1	unknown
374	10455	ECI2	1	unknown
374	3985	LIMK2	1	unknown
374	1356	CP	1	unknown
374	5145	PDE6A	1	unknown
374	7531	YWHAE	1	SZdatabase
374	388695	LYSMD1	1	unknown
374	10520	ZNF211	1	unknown
374	7559	ZNF12	1	unknown
374	5203	PFDN4	1	unknown
374	440515	ZNF506	1	unknown
374	5204	PFDN5	1	unknown
374	100037417	DDTL	1	unknown
374	1362	CPD	1	unknown
374	101930171	#N/A	1	unknown
374	10617	STAMBP	1	unknown
374	6232	RPS27	1	unknown
374	10631	POSTN	1	unknown
374	54762	GRAMD1C	1	unknown
374	10652	YKT6	1	unknown
374	1580	CYP4B1	1	unknown
374	107	ADCY1	1	unknown
374	3558	IL2	1	Known
374	10724	MGEA5	1	unknown
374	55034	MOCOS	1	unknown
374	5257	PHKB	1	unknown
374	6261	RYR1	1	unknown
374	10769	PLK2	1	unknown
374	535	ATP6V0A1	1	unknown
374	10787	NCKAP1	1	unknown
374	55280	CWF19L1	1	unknown
374	10794	ZNF460	1	unknown
374	55328	RNLS	1	unknown
374	5274	SERPINI1	1	unknown
374	6263	RYR3	1	SZdatabase
374	10884	MRPS30	1	unknown
374	49	ACR	1	unknown
374	666	BOK	1	unknown
374	55714	TENM3	1	unknown
374	10910	SUGT1	1	unknown
374	55795	PCID2	1	unknown
374	10926	DBF4	1	unknown
374	6310	ATXN1	1	SZdatabase
374	10938	EHD1	1	unknown
374	5309	PITX3	1	SZdatabase
374	56134	PCDHAC2	1	unknown
374	3239	HOXD13	1	unknown
374	56136	PCDHA13	1	unknown
374	1827	RCAN1	1	unknown
374	56138	PCDHA11	1	unknown
374	10998	SLC27A5	1	unknown
374	56140	PCDHA8	1	unknown
374	11000	SLC27A3	1	unknown
374	56142	PCDHA6	1	unknown
374	11044	PAPD7	1	unknown
374	56144	PCDHA4	1	unknown
374	11057	ABHD2	1	unknown
374	56146	PCDHA2	1	unknown
374	3303	HSPA1A	1	SZdatabase
374	11105	PRDM7	1	unknown
374	6331	SCN5A	1	unknown
374	11123	RCAN3	1	unknown
374	56832	IFNK	1	unknown
374	11154	AP4S1	1	unknown
374	56899	ANKS1B	1	unknown
374	11163	NUDT4	1	unknown
374	56923	NMUR2	1	unknown
374	5365	PLXNB3	1	unknown
374	57057	TBX20	1	unknown
374	5395	PMS2	1	unknown
374	1012	CDH13	1	unknown
374	11197	WIF1	1	unknown
374	57171	DOLPP1	1	unknown
374	11211	FZD10	1	unknown
374	57186	RALGAPA2	1	unknown
374	800	CALD1	1	unknown
374	1058	CENPA	1	unknown
374	11240	PADI2	1	SZdatabase
374	57407	NMRAL1	1	unknown
374	5526	PPP2R5B	1	unknown
374	670	BPHL	1	unknown
374	11280	SCN11A	1	unknown
374	57509	MTUS1	1	unknown
374	11344	TWF2	1	unknown
374	57512	GPR158	1	SZdatabase
374	22827	PUF60	1	unknown
374	771	CA12	1	unknown
374	22841	RAB11FIP2	1	unknown
374	57604	KIAA1456	1	unknown
374	5529	PPP2R5E	1	unknown
374	6578	SLCO2A1	1	unknown
374	22924	MAPRE3	1	unknown
374	57795	BRINP2	1	unknown
374	5553	PRG2	1	unknown
374	6590	SLPI	1	unknown
374	22982	DIP2C	1	unknown
374	60509	AGBL5	1	unknown
374	5594	MAPK1	1	unknown
374	63929	XPNPEP3	1	unknown
374	22984	PDCD11	1	unknown
374	6602	SMARCD1	1	unknown
374	22986	SORCS3	1	unknown
374	1358	CPA2	1	unknown
374	22999	RIMS1	1	unknown
374	6628	SNRPB	1	unknown
374	5595	MAPK3	1	unknown
374	64746	ACBD3	1	unknown
374	23042	PDXDC1	1	unknown
374	6664	SOX11	1	unknown
374	5635	PRPSAP1	1	unknown
374	79090	TRAPPC6A	1	unknown
374	23122	CLASP2	1	unknown
374	79153	GDPD3	1	unknown
374	5636	PRPSAP2	1	unknown
374	79175	ZNF343	1	unknown
374	23181	DIP2A	1	unknown
374	79230	ZNF557	1	unknown
374	5649	RELN	1	SZdatabase
374	6711	SPTBN1	1	unknown
374	5710	PSMD4	1	unknown
374	79626	TNFAIP8L2	1	unknown
374	23328	SASH1	1	unknown
374	23345	SYNE1	1	unknown
374	79772	MCTP1	1	unknown
374	23379	KIAA0947	1	unknown
374	79777	ACBD4	1	unknown
374	5717	PSMD11	1	unknown
374	6712	SPTBN2	1	unknown
374	5724	PTAFR	1	unknown
374	79924	ADM2	1	unknown
374	5732	PTGER2	1	unknown
374	79982	DNAJB14	1	unknown
374	23466	CBX6	1	unknown
374	23510	KCTD2	1	unknown
374	80333	KCNIP4	1	unknown
374	23534	TNPO3	1	unknown
374	80381	CD276	1	unknown
374	23541	SEC14L2	1	unknown
374	867	CBL	1	unknown
374	83546	RTBDN	1	unknown
374	83723	FAM57B	1	unknown
374	23633	KPNA6	1	unknown
374	83741	TFAP2D	1	unknown
374	23654	PLXNB2	1	unknown
374	398	ARHGDIG	1	unknown
374	23732	FRRS1L	1	unknown
374	23753	SDF2L1	1	unknown
374	84071	ARMC2	1	unknown
374	24149	ZNF318	1	unknown
374	3709	ITPR2	1	unknown
374	25792	CIZ1	1	unknown
374	84513	PPAPDC1B	1	unknown
374	25827	FBXL2	1	unknown
374	84733	CBX2	1	unknown
374	25840	METTL7A	1	unknown
374	84765	ZNF577	1	unknown
374	25924	MYRIP	1	unknown
374	84871	AGBL4	1	unknown
374	26009	ZZZ3	1	unknown
374	84924	ZNF566	1	unknown
374	26011	TENM4	1	unknown
374	84959	UBASH3B	1	unknown
374	26037	SIPA1L1	1	unknown
374	85007	PHYKPL	1	unknown
374	5786	PTPRA	1	unknown
374	6928	HNF1B	1	unknown
374	26056	RAB11FIP5	1	unknown
374	89944	GLB1L2	1	unknown
374	26065	LSM14A	1	unknown
374	90589	ZNF625	1	unknown
374	26164	MTG2	1	unknown
374	2819	GPD1	1	unknown
374	26231	LRRC29	1	unknown
374	92552	ATXN3L	1	unknown
374	26234	FBXL5	1	unknown
374	7027	TFDP1	1	unknown
374	53	ACP2	1	unknown
374	7078	TIMP3	1	SZdatabase
374	5791	PTPRE	1	unknown
374	94039	ZNF101	1	unknown
374	5793	PTPRG	1	unknown
374	94233	OPN4	1	unknown
374	26519	TIMM10	1	unknown
374	7111	TMOD1	1	unknown
374	26523	AGO1	1	unknown
374	313	AOAH	1	unknown
374	5799	PTPRN2	1	unknown
374	121214	SDR9C7	1	unknown
374	5801	PTPRR	1	unknown
374	122809	SOCS4	1	unknown
374	27006	FGF22	1	SZdatabase
374	124751	KRBA2	1	unknown
374	27095	TRAPPC3	1	unknown
374	126070	ZNF440	1	unknown
374	27132	CPNE7	1	unknown
374	128488	WFDC12	1	unknown
374	27151	CPAMD8	1	unknown
374	131034	CPNE4	1	unknown
374	27257	LSM1	1	unknown
374	7158	TP53BP1	1	unknown
374	27258	LSM3	1	unknown
374	133396	IL31RA	1	unknown
374	27288	RBMXL2	1	unknown
374	3776	KCNK2	1	unknown
374	27303	RBMS3	1	unknown
374	140711	TLDC2	1	unknown
374	27332	ZNF638	1	unknown
374	143689	PIWIL4	1	unknown
374	27345	KCNMB4	1	unknown
374	28231	SLCO4A1	1	unknown
374	147658	ZNF534	1	unknown
374	3306	HSPA2	1	unknown
374	147929	ZNF565	1	unknown
374	29124	LGALS13	1	unknown
374	148229	ATP8B3	1	unknown
374	29765	TMOD4	1	unknown
374	148281	SYT6	1	unknown
374	149428	BNIPL	1	unknown
374	29953	TRHDE	1	unknown
374	151056	PLB1	1	unknown
374	29954	POMT2	1	unknown
374	3782	KCNN3	1	Known
374	816	CAMK2B	1	Known
374	153527	ZMAT2	1	unknown
374	29960	FTSJ2	1	unknown
374	163050	ZNF564	1	unknown
374	5872	RAB13	1	unknown
374	1620	BRINP1	1	unknown
374	30819	KCNIP2	1	unknown
374	3785	KCNQ2	1	unknown
374	30832	ZNF354C	1	unknown
374	192670	AGO4	1	unknown
374	197322	ACSF3	1	unknown
374	50861	STMN3	1	unknown
374	50940	PDE11A	1	unknown
374	221184	CPNE2	1	unknown
374	51008	ASCC1	1	unknown
374	221424	LRRC73	1	unknown
374	51065	RPS27L	1	unknown
374	7432	VIP	1	unknown
374	51099	ABHD5	1	unknown
374	2847	MCHR1	1	SZdatabase
374	5917	RARS	1	unknown
374	51108	METTL9	1	unknown
374	254394	MCM9	1	unknown
374	51121	RPL26L1	1	unknown
374	256051	ZNF549	1	unknown
374	51148	CERCAM	1	unknown
374	257313	UTS2B	1	unknown
374	3336	HSPE1	1	unknown
374	259286	TAS2R40	1	unknown
374	51224	TCEB3B	1	unknown
374	2595	GANC	1	unknown
374	3960	LGALS4	1	unknown
374	51253	MRPL37	1	unknown
374	284390	ZNF763	1	unknown
374	5973	RENBP	1	unknown
374	284904	SEC14L4	1	unknown
374	51364	ZMYND10	1	unknown
374	285761	DCBLD1	1	unknown
374	3373	HYAL1	1	unknown
374	338596	ST8SIA6	1	unknown
374	339403	RXFP4	1	unknown
374	51473	DCDC2	1	SZdatabase
374	7484	WNT9B	1	unknown
374	3442	IFNA5	1	unknown
374	1630	DCC	1	unknown
374	6017	RLBP1	1	unknown
374	348174	CLEC18A	1	unknown
374	51629	SLC25A39	1	unknown
374	353189	SLCO4C1	1	unknown
374	3443	IFNA6	1	unknown
374	353355	ZNF233	1	unknown
374	51693	TRAPPC2L	1	unknown
374	3996	LLGL1	1	unknown
374	51696	HECA	1	unknown
374	388121	TNFAIP8L3	1	unknown
374	51710	ZNF44	1	unknown
374	389643	NUGGC	1	unknown
374	51734	MSRB1	1	unknown
374	399694	SHC4	1	unknown
374	3445	IFNA8	1	unknown
374	403313	PPAPDC2	1	unknown
374	2624	GATA2	1	unknown
374	440279	UNC13C	1	unknown
374	53616	ADAM22	1	unknown
374	442319	ZNF727	1	unknown
374	586	BCAT1	1	unknown
374	730005	SEC14L6	1	unknown
374	2626	GATA4	1	unknown
374	7562	ZNF708	1	unknown
374	6207	RPS13	1	unknown
374	100533952	RBAK-RBAKDN	1	unknown
374	54440	SASH3	1	unknown
374	7567	ZNF19	1	unknown
374	54469	ZFAND6	1	unknown
374	8945	BTRC	1	unknown
